# Supplementary material for: Validity and reliability evidence for the scale of distance education satisfaction of medical students based on item response theory (IRT)
Source: BMC Med Educ. 2022 Feb 11;22:94. doi: 10.1186/s12909-022-03153-9 (PMC8831879; doi:10.1186/s12909-022-03153-9)
Supplement: Supplementary file 1 — Additional file 1. DESS EFA Data: The EFA includes applied data. [file 12909_2022_3153_MOESM1_ESM.xlsx]

## Sheet: DESS AFA Data
paticipant	gender	age	class	experience of dis. educ.	device	acces of internet	teaching style	use system of teaching	s1	s2	s3	s4	s5	s6	s7	s8	s9	s10	s11	s12	s13	s14	s15	s16	s17	s18	s19	s20	s21	s22	s23	s24	s25	s26	s27	s28	s29	s30	s31	s32	s33	s34	s35	s36	s37
1	2	23	5	1	3	3	3	3	4	3	3	1	1	2	5	5	6	6	7	9	6	6	6	5	5	5	5	7	6	4	8	2	10	5	5	5	4	5	5	6	5	5	4	5	3
4	2	20	2	0	1	1	2	7	3	4	3	3	3	1	2	1	2	2	9	7	3	2	2	3	3	1	1	2	1	1	4	4	6	2	4	3	3	1	4	3	5	5	5	6	2
5	2	21	3	1	1	1	3	8	6	8	4	3	2	1	9	6	1	6	8	7	3	7	8	2	2	2	1	9	8	9	3	2	10	10	1	9	8	1	1	2	8	4	9	9	2
9	2	22	4	0	3	3	1	9	10	10	10	8	4	7	9	8	8	8	8	9	8	8	8	8	8	8	8	8	9	9	9	10	9	9	9	9	9	9	9	9	9	9	10	10	10
10	1	24	5	0	3	3	3	9	3	3	3	1	1	4	4	7	5	5	8	8	7	6	6	2	2	8	6	7	7	7	5	7	1	7	7	6	6	4	5	7	7	1	6	9	5
11	1	23	5	0	1	1	1	9	1	1	1	1	1	3	2	3	3	1	3	1	1	2	1	1	2	1	1	1	1	2	1	1	1	1	2	1	1	1	1	2	1	1	1	1	1
12	1	21	1	0	1	1	3	1	4	4	7	7	5	4	7	6	7	8	5	9	7	5	6	4	6	3	4	8	7	8	5	8	7	6	4	8	6	5	4	7	5	5	7	9	5
14	2	23	5	1	4	3	1	9	7	8	7	3	3	6	8	8	8	8	8	9	8	9	9	3	6	9	8	8	8	8	8	8	5	9	9	8	9	8	8	9	9	7	9	9	8
18	1	21	1	1	1	1	3	1	5	7	8	9	8	5	3	3	4	6	6	4	6	9	10	8	8	7	2	1	3	5	2	8	4	8	3	3	3	1	1	1	1	3	1	1	1
20	1	24	4	0	3	3	1	1	7	6	2	1	1	10	8	8	8	8	8	8	8	3	3	1	3	10	10	10	8	8	5	9	8	9	10	9	8	8	1	8	9	8	8	8	6
21	2	21	4	0	2	3	1	9	8	9	6	9	9	9	9	3	3	4	10	8	9	9	9	9	9	9	7	7	8	9	8	9	5	9	9	9	6	9	8	10	9	9	9	9	9
23	1	23	3	0	3	1	3	1	5	5	5	5	4	1	5	5	4	4	5	5	3	5	5	5	5	8	5	5	5	4	5	5	3	3	5	4	4	1	5	5	5	5	5	5	5
24	1	20	1	0	1	8	3	1	5	5	5	6	6	6	6	5	4	4	6	6	5	5	5	4	5	5	5	6	5	6	6	10	4	6	7	9	6	5	4	5	4	6	5	6	5
27	2	20	2	0	1	4	3	1	8	8	7	7	7	4	5	4	5	7	7	7	6	6	6	7	6	7	6	6	6	5	5	5	6	4	6	7	6	4	4	5	6	5	6	6	4
29	2	21	2	0	3	1	3	7	8	9	8	8	7	4	8	8	6	8	5	6	6	7	8	5	6	7	7	8	8	8	4	8	8	8	9	9	6	5	4	7	8	4	5	7	7
31	1	20	1	1	1	1	3	1	4	6	5	3	10	7	8	9	10	10	10	10	10	10	10	10	10	10	10	10	10	10	10	9	10	10	10	10	10	10	10	10	10	10	10	10	10
32	1	25	4	0	3	3	1	1	7	6	5	3	4	3	5	4	4	4	7	6	5	7	6	3	5	5	5	5	5	5	5	8	2	7	7	5	5	5	4	5	6	3	5	6	5
33	1	21	4	0	2	3	1	9	8	9	6	9	9	9	9	3	3	4	10	8	9	9	9	9	9	9	7	7	8	9	8	9	5	9	9	9	6	9	8	10	9	9	9	9	9
34	2	21	2	0	3	5	3	1	10	10	10	10	10	10	10	10	10	10	10	10	10	10	10	10	10	10	10	10	10	10	10	10	10	10	10	10	10	10	10	10	10	10	10	10	10
41	2	18	0	0	5	3	1	3	1	1	1	2	6	6	6	4	4	7	8	6	6	4	6	8	5	6	4	7	7	5	6	5	9	3	8	8	5	6	4	7	3	6	2	7	4
43	2	22	5	1	3	3	1	3	9	9	9	9	9	9	10	10	10	10	10	10	10	10	10	10	10	10	10	10	10	10	10	10	10	10	10	10	10	10	10	10	10	10	10	10	10
50	2	20	1	1	1	1	2	7	5	4	5	8	6	7	7	7	3	8	5	8	9	8	4	7	8	8	8	8	6	7	7	3	9	6	7	8	5	2	6	7	9	8	7	8	4
56	1	20	2	0	3	3	3	7	5	5	1	3	1	9	8	9	8	5	7	4	5	9	9	10	10	10	6	9	9	7	9	2	1	10	10	10	10	6	10	10	10	10	10	10	3
60	1	20	1	1	2	1	1	13	6	8	9	7	10	9	6	6	8	8	8	9	10	8	10	10	8	5	8	10	10	10	4	2	10	6	8	10	10	10	10	10	6	8	10	6	9
65	2	22	4	0	3	1	1	12	6	4	4	2	2	2	3	1	2	1	1	2	1	1	1	1	1	1	1	1	4	3	3	7	3	1	1	1	1	2	1	2	1	1	1	1	1
66	2	20	2	1	1	1	1	12	7	6	6	5	8	5	8	9	10	7	9	9	7	8	10	9	9	10	8	8	8	7	6	8	7	8	9	8	7	9	8	10	9	10	10	9	9
70	2	20	2	0	3	1	1	2	4	4	6	7	7	6	6	4	1	1	1	2	6	10	8	10	8	10	3	4	3	4	8	5	10	7	10	8	8	6	8	8	10	10	10	10	8
72	2	39	4	1	3	6	1	2	10	10	10	10	10	10	10	10	10	10	10	10	10	10	10	10	10	10	10	10	10	10	10	10	10	10	10	10	10	10	10	10	10	10	10	10	10
73	2	23	2	0	2	2	1	2	5	5	5	8	10	10	10	10	10	10	10	10	10	5	10	10	10	9	9	9	9	9	8	9	10	8	8	10	10	8	10	10	10	10	10	10	6
74	2	23	2	0	2	2	1	2	5	5	5	8	10	10	10	10	10	10	10	10	10	5	10	10	10	9	9	9	9	9	8	9	10	8	8	10	10	8	10	10	10	10	10	10	6
79	2	23	4	1	2	2	1	2	10	10	10	10	10	10	10	10	10	10	10	10	5	5	10	10	10	10	10	10	5	10	10	3	10	10	10	10	10	10	10	10	10	10	10	10	10
81	1	22	3	1	3	2	1	11	4	5	4	6	6	6	5	6	4	4	5	4	5	3	5	6	5	4	3	5	4	5	4	3	4	4	4	4	5	4	4	4	4	4	4	4	4
84	1	22	3	0	1	1	1	11	3	5	3	3	6	2	1	3	2	2	5	5	2	1	2	2	2	4	3	5	2	4	7	4	3	2	2	3	3	3	3	3	3	2	4	1	2
85	1	22	3	0	1	1	3	11	6	5	1	1	1	1	4	4	4	4	5	5	9	1	1	2	1	3	6	6	6	1	2	1	2	10	7	5	5	1	1	2	5	2	7	4	1
88	1	21	2	0	3	3	1	14	1	2	2	2	2	2	2	2	1	1	3	3	1	1	2	1	1	1	1	1	1	1	1	1	1	1	1	2	1	1	1	2	1	1	1	1	1
90	1	21	3	0	1	1	1	11	10	9	6	9	8	9	10	9	7	9	9	9	10	7	7	4	6	7	6	7	3	5	9	2	10	7	5	8	7	8	7	6	6	6	3	6	3
93	2	23	3	0	1	6	1	2	10	10	10	10	10	10	10	10	10	10	10	10	10	10	10	10	10	10	10	10	10	10	10	10	10	10	10	10	10	10	10	10	10	10	10	10	10
97	1	22	3	1	4	6	1	7	10	10	10	10	10	10	10	10	10	10	10	10	10	10	10	10	10	10	10	10	10	10	10	10	10	10	10	10	10	10	10	10	10	10	10	10	10
101	1	31	1	0	3	3	1	2	8	8	9	7	7	9	10	7	9	9	10	10	10	10	10	7	6	10	6	10	7	10	2	2	10	8	10	10	3	7	10	9	10	10	10	9	10
102	2	19	1	0	1	1	3	15	5	6	5	6	7	5	6	6	5	6	6	6	4	6	5	6	6	6	7	6	5	6	5	6	6	5	6	7	5	6	5	6	5	6	6	5	6
103	1	20	2	0	3	1	1	2	4	4	6	7	7	6	6	4	1	1	1	2	6	10	8	10	8	10	3	4	3	4	8	5	10	7	10	8	8	6	8	8	10	10	10	10	8
105	1	23	2	1	1	3	1	13	7	8	8	8	8	6	7	6	7	10	9	10	8	9	9	10	10	8	7	10	7	10	10	10	1	10	8	10	10	6	7	9	9	10	10	10	10
117	1	18	1	0	3	6	1	2	3	7	6	2	9	5	6	5	5	5	5	5	5	5	3	3	4	4	4	4	5	3	3	4	2	2	4	2	2	2	2	4	2	2	2	3	3
118	1	26	4	1	4	3	1	16	5	4	8	9	10	7	10	10	10	10	10	10	10	10	10	10	10	10	10	7	7	7	10	4	2	10	5	10	10	10	10	10	4	5	10	10	10
123	2	19	1	0	1	1	1	7	5	5	5	3	7	1	5	8	10	10	10	10	7	10	10	10	10	7	5	8	6	8	10	1	10	6	10	10	10	7	8	6	5	6	10	10	10
126	1	22	2	0	3	3	3	2	10	10	10	10	9	10	10	9	9	10	10	10	3	9	10	2	4	5	10	10	6	10	10	10	7	8	9	7	10	10	10	10	10	9	8	8	7
131	1	20	0	0	1	3	1	6	3	3	4	5	5	5	4	7	2	4	9	5	4	7	8	7	8	7	3	4	3	4	3	2	1	5	3	3	3	1	8	7	7	8	8	8	4
138	2	22	2	0	1	1	1	7	7	7	7	7	9	9	8	8	9	9	9	9	9	8	9	8	8	8	9	10	10	10	10	10	10	9	9	8	9	9	9	9	9	9	9	9	9
145	2	21	2	1	2	2	1	7	1	3	1	7	6	9	10	9	3	8	8	9	6	1	1	2	2	2	2	6	7	7	1	1	10	2	6	6	3	3	3	3	3	3	1	1	2
146	1	21	2	1	2	2	1	7	1	3	1	7	6	9	10	9	3	8	8	9	6	1	1	2	2	2	2	6	7	7	1	1	10	2	6	6	3	3	3	3	3	3	1	1	2
150	2	22	3	0	1	1	1	3	4	1	3	1	2	2	7	8	5	5	6	8	6	5	4	2	1	5	8	6	7	1	9	1	9	4	6	7	6	1	5	5	5	4	8	9	1
155	1	20	1	1	7	3	1	7	5	4	4	4	4	2	2	3	2	2	8	8	3	3	3	3	3	6	1	3	1	6	3	1	1	2	6	4	3	1	2	3	2	2	2	6	2
156	2	21	3	0	3	1	2	1	8	8	8	3	4	6	7	6	6	6	7	6	9	3	4	10	6	5	3	4	4	4	2	2	10	4	4	5	5	6	5	5	5	5	5	5	5
159	1	25	4	1	1	1	1	7	10	10	10	8	8	8	8	8	8	8	8	8	7	8	8	8	8	9	7	9	8	8	8	8	10	8	10	8	8	9	8	8	8	8	9	10	8
161	1	22	3	0	3	3	3	13	1	1	2	2	6	5	4	4	3	4	7	4	4	3	4	4	5	5	1	1	1	1	1	1	3	3	3	3	3	2	4	3	3	3	3	3	3
171	2	23	4	1	1	1	2	7	10	10	9	10	10	10	10	10	9	10	10	10	10	10	10	10	10	10	10	10	10	10	10	10	10	5	10	10	10	10	10	10	10	10	10	10	10
173	1	19	2	1	5	1	3	2	9	9	9	9	9	10	8	8	8	8	10	9	10	9	9	9	9	9	10	9	9	8	10	10	10	9	9	9	9	9	9	9	8	8	9	9	8
174	1	22	3	1	3	2	3	3	5	6	5	5	5	5	5	5	5	5	5	5	5	5	5	5	5	5	5	5	5	5	5	5	5	5	5	5	5	5	5	5	5	5	5	5	5
175	2	20	1	1	2	1	3	1	5	4	4	9	8	7	7	7	7	8	7	8	7	6	8	8	9	9	9	9	9	8	9	9	8	8	9	9	9	6	7	9	8	8	8	8	9
178	1	21	2	1	2	3	1	3	4	1	3	1	1	3	1	6	4	7	9	10	5	2	7	1	1	1	1	1	2	4	7	7	3	8	9	3	9	5	9	8	8	8	7	5	3
179	1	20	1	0	3	3	1	6	9	9	8	10	9	8	9	9	5	10	9	10	10	8	9	7	7	10	8	7	7	3	4	1	10	8	7	6	6	1	10	7	5	6	9	10	3
180	1	21	2	1	5	1	1	6	10	10	10	10	10	10	10	10	10	10	10	10	9	10	10	9	9	10	8	10	10	10	10	10	9	10	10	10	10	10	10	10	10	10	10	10	10
181	1	24	5	0	3	3	1	3	10	10	10	3	3	4	3	3	3	4	4	4	3	1	1	1	1	4	7	6	6	5	4	10	5	10	10	10	10	10	10	10	10	10	10	10	10
182	1	22	3	1	1	3	1	7	2	2	2	5	1	1	1	1	1	1	2	2	5	1	2	1	1	2	1	1	2	1	1	1	1	2	1	1	1	1	1	1	1	1	1	1	1
183	1	23	3	1	3	3	2	9	10	10	9	9	9	9	9	9	9	9	9	9	8	10	10	10	10	9	9	9	10	9	9	7	10	10	10	10	10	9	8	9	10	9	10	10	10
188	1	18	1	0	2	1	3	7	3	3	4	5	5	1	1	1	1	1	1	2	1	7	1	4	3	2	3	1	3	1	1	4	1	1	1	1	1	1	1	1	1	1	1	1	1
189	2	21	3	0	1	4	2	3	10	10	10	10	10	8	8	9	9	9	10	10	10	10	10	10	10	10	10	10	10	10	10	10	10	10	10	10	10	10	10	10	10	10	10	10	10
196	1	19	1	1	2	1	1	4	4	5	5	5	6	4	5	6	6	6	5	5	5	6	6	7	7	7	4	4	4	3	5	6	5	5	6	5	6	1	5	5	5	5	5	5	1
198	1	20	2	1	1	1	1	7	1	1	1	6	1	6	6	5	2	4	9	9	5	5	4	9	5	6	4	2	4	4	4	1	9	7	5	2	2	1	2	3	3	4	3	1	1
199	1	20	2	1	1	1	1	3	1	2	5	4	2	1	2	5	1	5	5	3	1	3	1	1	5	2	1	3	3	1	3	1	8	4	3	2	2	1	2	4	4	3	5	5	8
200	1	21	2	0	3	3	1	7	1	1	1	1	5	1	4	5	1	1	1	1	1	6	5	3	3	1	1	1	1	1	1	1	5	5	5	5	4	1	1	5	4	5	6	6	1
202	1	21	2	1	1	1	2	7	4	4	3	3	4	3	3	4	3	3	5	4	6	6	5	6	6	7	2	3	2	7	6	1	8	7	5	7	7	5	7	5	7	7	4	6	6
203	1	21	2	1	1	1	2	3	1	2	1	3	2	2	1	3	2	2	2	3	1	2	4	1	2	3	1	1	2	2	1	1	6	3	3	1	2	2	4	3	3	3	3	5	4
207	1	26	4	1	4	3	1	7	10	10	10	10	10	10	10	10	10	10	10	10	10	10	10	10	10	10	10	10	10	10	10	10	10	10	10	10	10	10	10	10	10	10	10	10	10
209	2	21	1	1	1	1	1	3	10	10	6	10	10	3	10	10	10	10	10	10	10	10	10	10	10	10	8	10	10	10	10	10	10	10	10	10	5	5	10	10	10	10	10	10	10
217	2	21	3	1	1	1	1	18	3	3	1	2	4	3	2	2	2	3	2	2	2	3	3	3	3	3	1	2	1	1	3	2	5	2	1	3	3	1	2	2	3	2	1	4	3
218	1	23	3	1	3	3	1	16	8	8	6	9	9	10	10	10	9	9	9	9	7	8	8	8	7	7	6	7	6	8	5	6	9	7	7	7	8	6	7	6	6	8	7	8	7
219	1	20	1	1	3	3	1	3	10	10	10	10	10	10	10	10	10	10	10	10	10	10	10	10	10	10	10	10	10	10	10	10	10	10	10	10	10	10	10	10	10	10	10	10	10
223	1	20	1	1	4	3	1	3	5	5	3	9	10	9	8	7	7	7	9	9	10	10	10	9	10	10	8	9	9	8	6	6	10	9	8	8	8	9	8	8	7	7	8	7	7
230	2	20	0	1	3	3	1	3	4	3	4	6	9	8	8	8	6	8	6	7	9	8	7	7	6	6	4	5	3	4	3	3	6	4	4	4	4	4	4	4	3	4	4	4	4
231	1	21	2	0	1	3	1	3	3	2	1	4	4	7	7	7	4	7	8	8	7	6	8	7	6	7	5	7	3	6	7	1	7	2	6	6	3	1	3	5	2	1	5	1	1
243	1	20	0	0	1	3	1	3	5	5	5	5	5	4	4	6	4	5	10	10	3	8	8	8	7	7	3	5	2	1	5	1	1	5	3	3	4	1	5	5	6	5	5	5	5
245	1	21	2	1	1	7	1	16	8	9	9	10	10	10	8	8	9	10	10	10	10	10	8	10	10	10	9	10	10	10	10	10	10	10	10	10	10	10	10	8	10	9	7	10	10
246	1	21	2	1	6	1	1	3	4	4	1	8	9	9	3	5	1	5	6	2	9	8	3	7	8	9	2	3	3	3	6	1	1	1	1	2	3	1	7	8	7	8	8	9	2
251	1	20	2	0	1	3	1	3	7	7	6	9	9	9	8	8	8	9	9	8	8	9	8	9	9	8	6	7	7	6	8	6	9	7	7	8	8	5	7	9	8	7	9	9	8
253	1	19	1	0	1	1	1	3	2	1	1	3	2	1	4	3	1	2	8	10	9	10	10	5	8	8	5	2	3	1	7	1	7	7	10	9	1	1	8	10	10	9	10	10	7
254	2	20	0	1	3	3	1	3	4	3	4	6	9	8	8	8	6	8	6	7	9	8	7	7	6	6	4	5	3	4	3	3	6	4	4	4	4	4	4	4	3	4	4	4	4
256	1	19	1	1	1	1	1	3	2	2	1	9	10	8	8	7	4	6	7	6	8	7	6	7	8	10	6	5	5	1	4	1	6	4	1	1	1	1	6	8	8	8	8	8	3
258	2	22	3	1	1	1	1	6	10	10	10	10	10	10	10	10	10	10	10	10	10	10	10	10	10	10	10	10	10	10	10	10	10	10	10	10	10	10	10	10	10	10	10	10	10
259	2	18	1	0	1	1	1	3	8	8	10	3	2	2	5	5	3	2	1	2	7	1	2	2	5	8	2	2	6	1	5	1	1	8	8	3	7	1	2	5	2	3	2	3	6
260	2	23	2	1	3	3	1	19	1	1	1	10	10	10	9	9	9	8	8	9	7	8	9	9	9	1	7	7	6	7	1	1	5	7	5	7	6	6	6	8	8	6	8	8	7
261	1	20	2	1	2	2	3	6	1	1	1	1	1	1	1	1	1	2	1	1	1	1	2	1	1	1	1	1	1	1	1	1	1	1	1	1	1	1	1	1	1	1	1	1	1
264	1	23	3	1	3	1	1	8	5	3	4	8	8	8	6	9	6	9	9	9	6	3	6	3	5	7	7	8	7	7	7	8	10	10	8	10	8	5	5	5	8	7	5	9	5
269	2	21	2	1	2	2	3	7	1	1	1	1	1	1	1	2	1	5	8	4	1	1	1	1	1	1	4	4	4	4	1	5	4	5	5	5	5	5	5	5	5	5	5	5	5
275	1	22	3	0	1	1	3	2	1	2	2	2	2	1	2	1	2	1	9	7	7	2	1	2	2	1	1	4	3	6	2	2	8	1	1	4	6	1	1	1	2	2	2	2	1
281	2	21	3	0	2	2	1	2	1	2	1	1	2	1	1	2	1	2	2	1	1	1	1	1	1	2	2	2	2	1	1	1	1	2	2	1	1	1	2	1	1	1	1	2	2
283	1	21	3	1	2	3	2	2	2	3	2	9	5	5	3	2	2	2	3	3	4	6	6	7	7	6	2	2	2	3	3	3	3	3	3	3	3	3	4	5	5	4	5	5	5
286	1	23	4	1	2	2	1	2	3	10	5	7	2	1	1	2	2	4	9	6	8	8	6	5	6	6	2	2	2	1	6	2	2	2	2	2	5	1	2	6	7	2	4	5	1
287	2	22	1	1	2	2	2	11	6	5	5	8	7	4	5	5	5	5	8	8	7	8	7	2	4	8	5	5	5	5	3	1	8	7	7	6	5	5	7	8	7	8	6	3	10
288	2	21	3	1	2	2	3	2	2	2	1	2	1	1	2	1	1	1	2	2	1	1	1	1	1	1	1	1	1	1	1	1	2	1	2	2	1	1	1	1	1	1	1	1	2
290	2	26	3	0	1	1	2	2	1	1	1	1	2	4	4	4	5	5	5	5	5	1	1	1	1	1	3	5	5	6	10	6	10	10	10	10	10	7	7	7	7	6	7	8	7
296	2	23	3	0	1	3	1	16	10	4	5	9	9	5	8	8	6	7	7	7	5	6	5	7	8	8	5	8	8	6	3	3	10	9	9	8	7	7	4	7	7	8	8	8	6
303	2	19	1	1	1	1	1	3	7	8	8	5	7	7	8	9	7	7	8	8	6	6	6	5	7	7	6	7	8	7	8	9	10	10	7	9	6	4	5	7	9	7	7	9	8
308	2	23	2	0	1	3	1	7	6	5	6	4	4	5	7	6	7	7	7	8	6	4	7	6	7	8	7	8	7	6	7	3	8	8	7	7	7	5	8	7	7	7	7	6	5
310	2	39	2	0	1	3	2	7	10	10	10	5	10	10	10	10	10	10	10	10	10	10	10	10	10	10	10	10	10	10	10	10	10	10	8	10	10	10	10	10	10	10	10	10	10
311	1	24	6	0	1	1	1	3	1	1	1	1	1	1	1	1	1	1	1	1	1	1	1	1	1	1	1	1	1	1	1	1	1	4	6	1	2	1	1	1	1	1	1	1	1
312	2	19	1	0	1	1	1	2	6	5	4	6	6	8	8	8	6	6	7	7	6	3	7	6	3	6	8	8	7	5	3	5	8	7	7	7	7	4	6	6	7	7	7	7	4
316	1	19	1	1	3	2	1	3	1	1	4	1	3	3	3	2	3	5	6	6	7	7	5	4	5	3	1	1	3	1	8	7	1	7	8	6	1	1	6	7	1	7	7	8	5
317	2	21	3	1	1	1	2	7	10	10	10	10	10	10	10	10	10	10	10	10	10	10	10	10	10	10	10	10	10	10	10	10	10	10	10	10	10	10	10	10	10	10	10	10	10
318	1	21	2	1	1	3	2	7	3	4	3	5	3	6	3	5	2	6	7	5	4	4	7	4	4	3	4	3	4	4	4	1	8	4	3	6	3	1	3	4	4	1	3	7	1
319	2	25	4	1	1	1	2	7	10	10	10	9	9	9	9	9	9	9	9	9	9	9	9	10	9	9	9	9	9	9	9	8	9	8	9	9	9	9	9	9	9	10	10	10	10
322	1	23	1	1	4	3	2	7	9	9	7	10	10	10	10	10	10	10	10	10	10	10	9	9	9	9	9	10	9	10	10	10	10	10	10	10	10	9	9	9	9	9	9	9	10
327	1	19	2	1	4	3	2	7	8	7	7	7	10	10	9	8	6	7	8	10	5	6	4	4	3	2	5	9	8	8	10	5	10	2	6	9	8	8	6	5	4	3	4	2	10
331	2	21	2	0	3	6	2	7	10	10	10	10	10	10	10	10	10	10	10	10	10	10	10	10	10	10	10	10	10	10	10	10	10	10	10	10	10	10	10	10	10	10	10	10	10
333	1	23	4	1	1	1	1	7	7	7	7	7	7	7	10	5	9	9	7	5	8	10	9	9	8	8	8	8	8	8	8	1	10	10	9	9	8	8	8	10	9	9	9	9	9
335	2	25	2	1	1	3	1	7	10	10	10	10	10	10	10	10	10	10	10	10	10	10	10	10	10	10	5	6	10	5	5	10	10	10	10	10	10	10	10	10	10	10	10	10	10
336	2	19	1	0	2	2	3	7	3	3	3	3	4	3	4	3	1	1	3	2	2	1	1	2	1	1	1	2	2	1	1	1	1	1	1	1	1	1	1	1	1	2	2	2	2
337	2	21	3	1	4	6	2	7	10	10	10	10	10	10	10	10	10	10	10	10	10	10	10	10	10	10	10	10	10	10	10	10	10	10	10	10	10	10	10	10	10	10	10	10	10
341	2	25	2	0	3	3	2	7	8	8	8	10	10	10	10	10	7	10	10	10	8	9	8	10	10	10	8	10	10	10	10	10	10	10	10	10	10	7	10	10	10	10	9	10	10
349	2	27	2	1	1	1	2	7	10	10	10	10	10	10	10	10	10	10	10	10	10	10	10	10	10	10	10	10	10	10	10	10	10	10	10	10	10	10	10	10	10	10	10	10	10
351	2	19	1	0	3	1	2	7	5	5	8	2	5	5	8	5	3	5	10	1	8	1	3	1	1	1	4	5	7	4	5	3	10	5	5	3	3	3	3	3	3	3	3	3	3
353	2	21	1	1	1	1	3	8	6	5	5	5	8	7	7	7	7	7	7	8	6	7	7	8	7	8	7	7	7	7	6	7	6	6	7	6	6	6	6	7	7	7	7	7	7
357	2	23	2	1	3	3	1	7	10	10	10	10	10	10	10	10	10	10	10	10	10	10	10	10	10	10	10	10	10	10	10	10	10	10	10	10	10	10	10	10	10	10	10	10	10
358	1	22	1	1	1	6	2	7	10	10	8	10	3	1	4	10	4	5	1	1	4	1	2	2	1	2	1	10	3	10	2	2	10	1	1	2	8	10	1	10	10	10	10	10	10
364	2	24	4	1	1	3	2	7	10	9	8	9	10	10	10	10	10	10	9	10	10	10	9	9	10	8	8	10	8	10	10	10	10	9	10	10	9	10	10	10	9	10	10	10	10
366	2	20	1	1	1	1	2	7	7	7	7	9	10	10	8	8	8	8	9	9	9	8	5	7	7	7	7	9	9	9	9	9	9	8	8	9	7	7	8	7	7	7	8	9	6
370	2	24	4	0	1	1	2	7	1	1	1	3	1	5	1	2	2	2	10	5	6	7	5	1	1	1	10	10	6	6	10	6	10	5	5	6	10	4	6	6	4	10	10	5	1
380	2	25	4	0	3	3	1	3	10	10	10	5	4	5	5	7	7	8	5	5	6	5	8	5	6	8	10	10	10	10	8	10	10	9	10	10	10	10	6	7	9	8	8	10	10
387	2	28	4	1	1	1	1	3	10	10	10	8	10	10	10	10	10	10	10	10	10	8	10	10	8	8	10	10	10	10	8	8	10	10	10	10	10	10	10	10	10	10	10	10	10
388	2	25	3	1	4	3	3	7	9	9	8	10	10	10	10	10	10	10	10	10	10	8	9	10	10	10	10	10	10	10	10	5	10	10	10	10	10	10	9	8	10	10	10	10	8
389	1	23	2	1	2	3	3	7	3	3	1	3	1	1	2	3	2	4	5	4	3	3	3	1	2	1	4	5	4	4	3	4	3	2	2	4	4	4	2	2	3	4	4	2	4
391	2	25	4	0	1	1	1	3	5	1	1	3	7	4	5	6	6	6	10	6	6	7	7	6	7	7	8	9	9	6	6	7	10	9	10	8	6	7	7	5	7	7	7	7	8
394	2	20	1	1	2	5	2	7	2	3	3	1	3	2	2	3	3	5	5	5	3	1	3	3	4	5	4	2	4	4	5	4	8	5	4	5	1	1	5	4	3	1	4	5	1
395	2	31	1	0	3	3	1	2	9	8	7	8	8	7	7	7	7	7	8	8	8	8	7	7	8	8	8	8	8	9	8	5	5	5	5	8	5	8	8	6	7	7	8	7	7
397	2	20	2	0	1	3	1	3	3	3	4	2	1	1	1	5	4	6	9	7	2	3	3	3	5	7	1	6	3	1	5	1	10	9	1	8	5	3	1	2	6	5	7	10	2
399	1	19	1	0	3	3	1	3	7	8	8	4	4	6	7	7	2	4	6	3	5	7	3	4	4	8	8	3	4	1	9	1	5	8	9	3	2	1	5	1	3	5	8	4	4
401	2	21	1	1	1	1	3	2	6	6	6	6	5	2	3	4	2	5	5	5	5	5	5	5	5	5	3	3	5	2	7	7	2	5	5	5	5	1	5	4	5	5	5	5	5
402	2	19	1	1	3	1	2	3	5	5	5	1	1	3	3	1	2	1	1	3	3	1	3	3	3	3	3	3	3	3	3	1	8	3	8	4	4	3	7	5	6	7	8	6	6
403	1	23	3	1	3	3	1	3	1	1	2	1	1	1	4	2	2	1	8	7	5	1	4	5	1	10	5	1	2	1	1	1	10	3	10	7	9	1	4	8	8	1	1	8	1
408	1	22	3	1	3	3	1	3	4	6	5	4	7	2	1	1	1	1	3	4	3	7	3	3	3	3	1	8	3	2	1	1	5	2	8	1	1	1	8	5	6	9	9	2	5
410	2	23	4	1	1	1	1	1	7	5	5	1	2	2	3	3	5	5	6	5	3	1	3	2	1	4	5	8	8	8	2	2	10	7	5	8	7	4	2	3	5	3	3	8	1
413	1	24	4	1	1	1	2	1	2	3	3	9	9	10	10	10	6	10	10	9	10	9	9	10	9	10	10	10	9	8	6	3	10	10	10	10	9	4	10	9	10	10	10	10	9
414	1	22	4	1	1	1	1	1	5	5	5	1	1	1	5	5	1	1	8	9	1	1	1	1	1	1	1	1	1	1	1	1	1	1	5	1	1	1	1	1	1	1	1	5	1
416	2	25	4	0	1	3	1	1	5	2	2	5	5	5	8	8	8	8	9	9	8	5	7	7	5	7	7	8	8	8	8	3	10	6	6	8	8	7	8	6	7	8	6	7	3
425	2	21	2	1	1	1	1	3	9	9	9	6	6	7	9	9	9	9	10	10	10	7	10	10	9	10	10	10	10	10	10	10	10	10	10	10	10	10	10	10	10	10	10	10	9
428	1	20	1	1	3	6	1	7	8	9	8	10	10	10	10	9	10	10	10	10	8	9	9	10	10	10	10	10	10	10	10	5	7	10	10	10	10	10	10	10	10	10	10	10	10
431	2	18	1	0	3	1	3	1	10	9	8	10	10	5	6	3	4	7	10	10	3	2	2	5	2	3	9	10	10	10	9	8	10	10	10	10	10	10	2	10	6	4	10	10	10
432	2	20	1	1	1	1	1	4	8	8	6	6	6	6	7	5	1	3	4	6	7	5	4	6	3	7	7	7	7	3	3	3	8	4	4	4	3	1	4	2	4	4	4	5	4
434	2	24	6	1	3	1	1	6	9	8	8	9	8	6	7	4	5	8	7	7	9	6	7	7	7	8	1	7	9	9	7	9	10	7	3	10	2	5	4	5	7	8	8	5	4
443	1	20	2	1	3	1	2	7	2	3	2	6	8	9	9	10	9	9	10	10	9	9	9	10	8	9	10	10	9	10	10	10	10	9	10	10	10	9	9	9	10	10	10	10	10
449	2	26	6	0	1	2	2	1	1	1	1	1	1	1	1	1	1	1	1	2	1	1	1	1	1	1	1	1	1	1	1	1	1	1	1	1	1	1	1	1	1	1	1	1	1
455	2	22	3	0	1	1	1	7	6	6	8	6	6	1	4	6	3	6	5	10	2	2	3	5	2	1	2	2	1	2	10	4	10	10	10	10	8	2	10	8	3	10	7	10	1
459	1	30	2	1	1	3	2	7	10	10	10	5	7	10	10	10	10	10	8	10	5	2	4	5	6	6	10	10	8	10	2	10	10	10	10	10	7	10	8	8	6	9	5	10	7
464	1	26	6	0	1	1	1	3	7	7	7	7	6	8	7	7	7	7	7	7	7	7	7	6	7	7	7	7	7	7	7	7	10	7	7	7	7	5	7	7	7	6	7	7	7
470	2	23	2	0	1	1	1	3	3	5	4	2	3	3	3	4	2	2	3	3	4	4	2	3	3	2	2	2	3	2	3	4	7	5	5	3	3	3	4	3	4	5	5	7	4
472	2	21	3	1	1	1	2	7	5	5	5	1	1	1	10	10	10	10	10	10	5	1	10	10	10	1	1	1	1	1	10	10	10	1	10	10	10	10	1	1	1	1	10	1	10
475	1	21	2	0	1	1	1	16	6	3	4	6	7	5	3	2	4	5	4	4	2	4	3	3	4	2	3	4	2	3	4	2	5	5	5	5	4	2	3	3	4	4	3	4	4
479	2	21	2	0	1	3	1	1	7	7	7	7	7	7	7	7	7	7	7	7	7	7	7	7	7	7	7	7	7	7	7	7	7	7	7	7	7	7	7	7	7	7	7	7	7
482	2	19	1	1	3	3	1	16	9	8	10	7	8	10	10	9	9	9	9	10	7	10	10	10	10	10	8	9	8	8	7	8	10	10	10	10	10	8	10	9	7	9	10	10	9
485	2	33	2	1	3	1	3	16	4	4	10	1	1	1	5	1	1	4	8	6	2	4	4	4	4	2	1	1	1	1	4	6	2	2	8	3	4	2	1	1	1	3	5	1	1
499	1	24	1	1	1	2	1	3	7	7	7	1	3	1	1	1	2	1	2	1	1	2	1	1	1	1	1	1	2	1	2	1	10	1	1	2	1	2	1	2	1	1	1	1	1
500	2	22	4	0	1	1	1	3	10	10	10	1	1	1	1	1	1	1	1	1	1	1	1	1	1	1	5	10	7	1	1	1	7	1	1	2	1	1	1	1	1	1	1	4	1
508	1	24	4	1	1	3	1	2	7	7	8	4	4	3	2	1	1	2	5	4	1	1	1	1	1	3	1	6	2	2	1	1	6	8	6	6	2	2	1	1	3	1	1	7	3
510	1	23	6	1	4	3	1	2	7	5	4	8	6	7	7	8	8	7	8	7	9	9	8	8	8	7	8	8	8	8	6	8	7	8	7	8	8	7	8	7	7	8	8	8	7
519	2	25	4	1	3	3	1	7	8	8	9	1	2	9	9	9	6	8	10	9	8	8	8	8	7	10	8	9	8	10	10	10	10	10	10	10	8	10	8	8	10	10	10	10	4
522	1	22	4	0	1	1	1	7	6	4	4	3	4	3	7	6	4	7	9	7	6	5	5	6	4	7	2	2	2	2	8	1	10	3	7	7	4	2	3	4	4	8	8	7	3
525	2	22	3	0	3	3	2	7	5	6	4	6	5	4	5	5	3	5	5	5	4	4	4	4	4	10	8	9	9	8	8	5	8	5	5	6	5	2	7	7	9	8	7	5	7
528	1	22	4	0	1	1	1	3	9	9	5	9	8	7	6	9	7	8	7	8	9	9	9	7	8	5	7	9	9	9	7	5	9	8	8	8	7	6	7	7	7	8	8	8	2
533	2	25	6	0	1	1	1	2	10	10	10	10	6	2	4	6	6	9	4	7	3	1	1	2	2	2	3	8	6	8	2	9	10	3	8	8	8	9	5	3	1	8	6	2	1
542	2	20	5	0	3	3	1	4	1	1	1	3	2	1	4	4	10	7	10	10	10	10	10	10	9	10	8	1	1	2	5	8	10	10	10	10	4	5	10	10	10	8	10	10	7
544	2	25	3	0	1	3	1	4	5	5	5	8	8	8	8	6	7	5	6	8	8	8	8	7	8	6	6	6	6	6	8	6	9	7	7	8	6	4	8	7	8	8	7	8	4
546	1	23	4	0	1	1	1	2	10	10	10	10	10	10	10	10	10	10	10	10	10	10	10	10	10	10	10	10	10	10	10	10	10	10	10	10	10	10	10	10	10	10	10	10	10
547	2	22	2	0	3	3	1	4	5	5	8	7	3	2	2	8	5	3	9	9	2	9	9	6	5	3	8	8	7	7	10	10	10	8	8	8	5	8	8	9	8	3	8	10	9
550	2	21	1	1	3	3	1	3	5	4	3	1	2	4	6	7	5	2	3	7	1	2	3	2	1	2	1	2	5	5	3	5	9	6	6	6	4	3	3	3	2	2	2	4	2
551	1	21	2	1	1	3	1	16	7	7	7	4	5	4	2	5	1	4	2	7	1	1	1	4	2	1	3	8	5	7	9	5	9	3	9	4	6	7	3	5	3	8	6	6	9
559	1	23	1	1	2	2	3	15	8	1	1	5	10	7	2	3	1	4	10	10	7	6	8	6	8	6	7	8	8	7	9	8	9	8	6	6	6	2	3	7	7	10	7	8	7
565	2	21	2	1	3	3	3	7	10	10	10	8	10	10	10	10	10	10	10	10	10	9	10	10	10	8	10	10	10	10	6	1	10	10	10	10	10	10	10	10	10	10	10	10	10
567	1	22	1	0	3	1	1	7	6	2	3	8	9	7	4	5	6	7	5	4	6	6	5	7	5	2	7	8	5	5	7	1	8	7	7	8	5	6	6	5	1	7	7	7	7
568	2	20	1	0	1	1	1	2	8	8	7	8	9	7	7	6	4	5	6	9	5	8	8	6	8	9	7	9	8	7	9	9	9	9	7	7	8	5	5	6	7	8	8	8	9
569	2	20	2	1	3	3	1	4	7	5	7	7	7	5	7	5	7	7	10	10	7	8	9	9	8	8	9	9	8	6	4	4	9	8	9	9	9	7	7	8	9	9	8	8	9
570	1	20	2	1	3	3	1	4	7	5	7	7	7	5	7	5	7	7	10	10	7	8	9	9	8	8	9	9	8	6	4	4	9	8	9	9	9	7	7	8	9	9	8	8	9
573	1	21	4	1	3	1	1	2	5	5	3	4	6	3	4	7	2	5	5	7	7	5	7	5	5	5	3	3	1	1	7	4	6	5	4	5	3	1	3	4	4	5	6	6	3
578	2	21	1	1	3	3	1	7	1	1	1	3	1	1	1	5	1	4	8	6	1	10	7	2	1	1	1	1	1	1	1	1	5	7	6	6	1	1	1	10	1	1	1	1	3
579	1	21	2	1	1	1	2	7	7	7	7	3	7	6	6	7	4	6	6	7	3	2	3	5	5	4	3	4	4	4	2	1	8	3	3	6	7	2	4	5	5	6	6	5	4
580	2	22	2	0	1	1	1	7	5	5	5	5	5	5	5	5	5	5	5	5	4	9	5	5	5	7	3	7	5	9	9	7	9	7	4	6	3	7	6	7	5	9	6	9	7
587	2	25	4	1	1	1	1	7	10	7	7	6	7	10	7	7	6	7	8	5	6	3	2	2	2	9	9	9	9	9	9	7	10	9	7	7	7	7	7	7	8	8	8	7	6
590	1	19	1	0	1	1	1	3	2	3	6	1	1	1	1	1	1	5	7	7	1	1	1	1	1	1	3	2	1	4	8	1	10	4	8	10	4	1	1	1	6	8	9	4	1
592	1	20	1	0	1	1	1	3	6	6	7	5	5	4	5	2	1	4	6	1	1	5	1	5	3	5	6	7	8	8	1	1	5	4	1	5	5	3	4	1	5	5	3	6	5
595	2	21	1	1	3	2	1	7	6	4	4	4	4	4	3	5	2	3	3	4	3	3	3	3	3	3	5	4	5	3	3	3	7	4	3	3	3	1	3	4	6	6	4	4	2
599	2	21	4	0	1	3	1	7	7	8	6	6	6	7	6	6	6	6	6	6	6	5	7	7	5	5	5	6	6	6	5	5	8	6	3	5	5	5	5	5	3	5	5	4	4
601	2	21	2	1	3	3	1	9	5	7	8	6	8	4	5	9	6	10	9	8	6	7	7	7	9	10	9	7	8	9	7	7	10	6	8	7	7	5	8	8	6	8	10	7	8
604	2	24	6	0	1	1	1	2	5	5	5	3	3	1	2	1	2	4	9	9	1	1	1	3	3	2	7	7	7	8	4	8	6	9	9	9	8	7	4	6	5	9	9	9	7
605	2	25	6	1	5	3	1	15	6	2	1	3	2	1	9	5	6	6	5	5	6	6	9	3	3	3	3	3	3	3	8	5	1	2	1	5	6	5	6	5	6	5	4	7	5
612	2	26	4	0	1	1	2	7	10	10	10	1	6	10	1	1	1	2	1	2	1	1	1	1	1	1	1	8	1	8	1	1	9	2	6	10	1	2	2	2	2	2	2	2	1
614	2	24	6	1	3	1	3	8	10	10	10	10	10	10	10	10	10	10	10	10	10	10	10	10	10	10	10	10	10	10	10	10	10	10	10	10	10	10	10	10	10	10	10	10	10
620	1	20	1	0	3	3	1	6	2	3	6	6	6	7	5	6	3	5	6	5	4	8	6	5	3	2	7	5	6	5	5	3	10	7	6	4	3	3	5	8	8	8	6	4	6
622	2	20	1	0	1	1	1	18	1	1	4	10	10	10	9	8	8	10	10	10	8	8	7	10	9	9	10	10	10	10	5	5	8	9	10	10	10	4	10	10	10	10	10	10	4
624	2	22	2	0	1	2	1	7	1	1	1	1	1	1	1	1	2	1	1	1	1	1	1	1	1	1	1	1	1	1	1	1	1	1	1	1	1	1	1	1	1	1	1	1	2
626	2	22	4	0	1	1	1	3	9	9	9	8	10	9	8	8	7	8	8	8	6	8	7	8	5	8	8	9	8	8	9	10	10	9	9	10	9	8	9	8	9	8	8	9	7
628	2	23	1	0	3	3	2	7	5	6	7	7	3	1	1	5	1	5	5	5	2	3	4	4	6	5	1	1	1	1	3	1	1	1	2	3	3	1	5	4	5	5	5	5	5
629	2	29	1	1	1	3	1	1	4	4	4	7	8	8	6	6	4	4	6	5	3	8	8	8	9	8	6	6	5	2	6	1	10	8	10	9	9	2	7	6	10	10	10	10	1
631	2	23	3	0	1	2	1	2	2	2	2	4	3	5	4	4	4	4	6	7	6	2	6	5	2	4	2	3	1	3	1	5	5	6	5	4	5	4	4	4	3	5	4	7	4
648	2	24	3	0	1	1	1	7	1	1	1	1	1	1	1	1	1	1	1	1	1	2	1	1	1	1	10	7	7	1	1	1	6	6	1	3	3	1	1	1	1	1	1	1	1
649	2	21	1	0	1	3	3	1	2	3	2	5	5	7	6	7	3	4	6	6	7	7	6	6	7	8	7	6	5	1	1	1	10	8	7	6	4	1	5	5	3	3	6	6	1
650	1	34	4	0	1	1	3	2	10	8	6	9	6	5	5	5	5	8	8	8	6	8	6	8	8	9	6	7	5	5	7	7	8	8	7	8	5	8	9	8	8	8	8	8	6
655	2	25	5	0	1	3	1	2	10	10	10	1	10	10	10	5	1	1	8	5	8	6	1	10	7	7	8	10	7	10	10	10	10	10	10	10	7	10	10	10	4	10	10	10	1
656	1	22	3	0	3	3	1	16	4	3	4	5	8	5	8	8	7	6	8	9	9	6	6	5	7	10	7	6	3	1	5	5	9	9	9	6	4	1	8	7	6	5	5	6	3
657	2	23	5	0	1	1	1	7	3	4	3	3	3	2	3	4	3	3	5	6	4	3	3	6	5	7	5	6	4	3	7	3	7	3	4	6	2	2	2	3	5	5	3	6	3
658	1	51	3	0	1	1	1	1	10	10	10	10	10	10	10	10	10	10	10	10	10	10	10	10	10	10	10	10	10	10	10	10	10	10	10	10	10	10	10	10	10	10	10	10	10
660	1	43	1	1	1	1	3	7	10	8	8	9	7	5	7	7	4	5	8	7	6	8	5	7	7	9	6	8	8	6	7	9	4	6	6	8	1	3	7	7	7	8	7	1	7
662	2	22	3	0	1	1	2	14	6	7	4	5	5	6	4	5	5	6	7	7	7	5	5	5	5	5	8	7	8	6	6	3	8	7	5	9	6	5	5	5	5	5	5	5	5
666	1	27	4	0	3	8	2	8	9	10	9	6	9	10	10	9	8	9	9	10	9	10	10	9	10	10	10	10	10	10	10	8	10	9	9	9	8	9	8	8	6	8	9	6	10
669	1	21	2	1	1	1	3	2	5	6	5	4	4	4	2	5	3	6	6	6	5	4	4	4	3	10	5	6	4	2	5	4	8	7	8	6	3	1	5	3	5	5	8	3	5
670	2	22	3	1	1	1	4	2	6	6	6	8	6	5	5	4	3	5	9	9	7	8	8	6	7	9	8	8	8	7	7	5	9	9	5	5	6	5	8	8	7	7	7	5	6
671	1	20	1	0	1	1	3	2	6	6	10	9	10	10	5	7	8	7	10	10	8	9	8	10	9	8	9	10	10	7	10	5	10	10	10	10	5	7	8	9	8	7	8	7	10
673	1	23	3	0	1	1	2	7	10	10	10	8	9	8	8	9	7	8	10	8	7	7	9	8	7	4	8	9	8	8	10	9	10	6	4	9	8	8	8	8	7	6	7	5	7
675	1	21	2	0	1	1	1	2	10	10	10	10	10	10	10	10	10	10	10	10	10	10	10	10	10	10	10	10	10	10	10	10	10	10	10	10	10	6	6	7	10	5	10	10	7
684	1	23	2	1	1	2	2	13	8	9	9	4	7	3	5	5	3	5	5	6	5	2	6	6	5	6	5	5	5	5	5	5	5	5	5	5	5	5	5	5	5	5	5	5	5
685	1	21	2	0	2	3	3	2	3	2	2	1	3	2	1	1	5	1	2	1	1	1	1	1	1	2	1	3	1	1	3	1	2	1	2	1	1	1	1	1	1	3	1	1	1
693	2	20	1	1	3	6	2	2	6	8	10	2	1	1	1	1	1	5	6	7	2	1	1	1	6	8	1	6	1	1	8	1	7	8	1	9	1	1	1	1	5	7	7	7	1
704	2	21	3	0	1	1	3	1	9	9	9	4	9	7	7	7	6	6	7	7	4	8	6	6	7	7	1	7	1	9	7	10	6	8	7	9	7	7	6	7	7	7	7	9	9
705	1	20	1	0	2	4	1	1	5	5	4	3	3	3	3	4	4	4	7	8	10	1	7	8	4	7	5	3	3	3	6	6	9	5	4	2	3	2	2	3	7	7	7	7	5
710	2	24	2	0	3	3	1	17	5	5	7	4	7	7	8	10	7	9	10	10	8	9	10	10	10	10	7	9	7	8	9	10	9	9	9	8	9	7	8	9	10	7	8	9	8
711	1	19	1	0	3	1	1	1	7	5	7	6	6	5	5	5	5	7	7	5	7	7	7	5	6	8	7	5	5	7	7	5	8	8	7	7	6	7	6	6	6	7	6	6	7
716	2	20	3	0	3	3	1	9	5	5	5	6	6	6	6	6	6	7	10	10	10	8	8	6	6	10	8	8	8	7	10	7	8	8	8	7	8	4	8	8	8	9	5	9	10
722	1	25	4	1	1	1	1	7	10	10	10	10	10	10	10	10	10	10	10	10	10	10	10	10	10	10	10	10	10	10	10	10	10	10	10	10	10	10	10	10	10	10	10	10	10
723	1	22	3	1	3	3	1	1	6	3	5	7	6	3	7	9	9	9	9	9	6	7	7	7	6	8	7	6	6	7	6	5	10	8	7	8	6	8	6	7	8	8	8	9	7
728	2	20	2	0	1	1	1	1	4	3	1	5	5	7	7	7	7	7	7	7	7	6	8	8	7	8	6	6	5	6	7	3	8	8	6	6	6	7	6	7	8	8	6	8	8
730	1	22	3	0	1	1	1	17	4	4	4	2	2	2	2	2	2	3	2	2	1	1	1	2	1	1	1	1	1	2	1	1	10	1	1	1	1	1	1	1	1	1	1	2	1
740	1	20	2	1	3	3	1	1	10	7	2	10	10	10	10	10	10	10	10	10	10	10	10	10	10	9	7	9	9	9	6	1	10	10	8	10	10	10	10	10	10	10	10	10	10
748	1	20	1	0	1	1	1	1	5	8	7	4	4	7	8	8	6	7	8	8	7	7	7	7	7	6	7	8	5	7	5	6	10	8	8	7	7	6	7	7	8	8	8	8	7
760	1	22	3	0	1	2	4	17	8	8	5	8	6	2	2	6	6	8	9	9	6	8	8	6	7	8	8	6	3	4	5	6	8	9	6	6	5	7	7	7	7	7	5	9	7
764	2	22	1	0	2	2	1	7	5	5	3	7	3	2	3	5	2	2	3	5	3	3	5	4	2	3	1	2	3	3	2	5	8	4	4	4	3	1	4	3	2	2	4	4	5
766	2	22	3	0	1	1	1	17	7	7	7	9	9	8	8	7	6	6	10	9	6	9	7	7	7	7	5	6	7	5	6	2	10	8	8	8	6	5	6	6	5	7	4	8	6
775	1	20	1	0	1	1	1	7	1	1	1	1	1	1	1	6	4	3	3	7	2	8	6	5	5	5	1	1	1	1	1	1	1	1	5	1	4	1	4	3	1	8	7	2	1
780	2	23	4	0	3	8	3	17	4	6	2	1	1	1	1	1	1	1	4	1	3	1	1	1	1	1	1	1	3	1	3	5	5	1	1	1	1	2	1	1	1	1	2	1	1
782	2	24	4	0	1	1	2	7	10	10	10	10	10	10	10	10	10	10	10	10	10	10	10	10	10	10	10	10	10	10	10	10	10	10	10	10	10	10	10	10	10	10	10	10	10
793	2	23	4	0	1	3	2	7	6	6	6	6	4	6	8	9	9	9	10	10	9	9	9	8	8	8	8	8	4	4	8	2	8	8	6	6	6	6	8	8	8	8	8	8	10
796	2	23	2	1	1	1	2	7	6	5	4	3	3	5	5	4	4	5	7	6	7	6	6	7	7	7	3	4	3	4	7	2	8	4	6	6	4	6	6	6	5	7	7	5	6
799	1	23	4	1	1	1	1	16	2	5	5	5	5	8	7	5	2	7	5	6	7	8	7	7	6	6	4	3	5	3	6	1	4	5	5	6	4	3	6	6	6	4	4	7	3
801	2	22	3	0	3	1	1	17	6	6	6	8	8	7	7	8	5	5	10	8	6	6	8	5	5	4	5	8	7	6	6	8	10	8	8	7	5	6	5	5	5	8	5	6	7
804	2	22	3	1	1	3	2	7	3	2	1	1	1	1	1	1	1	2	1	1	1	1	1	1	1	1	1	4	1	3	1	1	8	2	1	9	3	3	2	1	1	1	1	1	1
805	2	46	6	1	1	3	1	13	10	10	10	10	10	9	10	10	10	10	10	10	10	9	10	10	9	7	9	9	9	10	10	9	7	10	10	10	10	10	10	10	9	10	10	10	10
808	1	20	2	0	3	1	1	1	5	5	9	7	9	5	6	6	7	8	7	8	3	7	4	7	5	6	5	7	5	6	4	7	7	5	6	7	6	6	6	5	5	6	6	6	7
813	2	19	1	0	4	2	1	1	6	6	6	6	6	5	4	6	5	5	6	5	5	6	6	5	5	7	5	5	4	4	4	7	6	5	6	5	3	5	8	9	9	10	10	10	7
814	1	20	1	1	3	2	1	1	3	4	3	5	7	7	6	7	8	7	9	8	8	7	6	7	6	10	7	6	7	3	5	1	6	5	5	4	1	1	3	4	5	4	5	4	4
816	2	23	1	1	1	3	2	7	5	6	3	3	2	3	7	4	7	7	8	8	3	6	5	6	7	4	2	5	2	5	9	2	8	7	8	7	9	5	8	8	8	8	8	8	6
817	2	22	2	0	2	3	1	17	4	5	7	3	1	1	4	1	6	4	9	9	4	3	5	1	1	3	4	7	7	7	2	5	6	8	9	8	6	3	3	4	8	6	6	6	5
819	1	20	2	1	1	1	2	7	7	5	5	8	9	9	7	8	6	7	6	9	9	7	8	4	6	7	8	9	8	3	3	7	10	6	7	8	6	4	5	7	7	9	9	7	8
828	1	23	4	0	1	1	1	3	2	2	4	5	2	5	4	6	6	3	4	4	4	5	4	6	4	4	7	2	4	4	7	5	7	5	5	6	3	5	6	2	3	7	3	7	6
835	2	23	3	0	1	3	1	16	6	7	7	8	7	7	6	6	6	7	6	7	8	9	9	9	9	9	9	9	9	9	9	8	9	9	8	9	8	9	8	10	10	10	10	9	9
836	2	22	0	0	1	1	1	3	10	10	5	10	10	10	10	10	10	10	10	10	10	10	10	10	10	10	10	10	10	10	10	10	10	10	10	10	10	10	10	10	10	10	10	10	10
837	1	18	1	1	1	1	1	20	4	7	5	5	3	6	4	6	5	6	5	6	6	7	7	5	5	5	5	6	5	7	4	7	5	7	6	6	6	7	6	7	6	3	9	6	7
845	2	20	2	1	4	3	1	18	1	1	1	1	5	10	10	10	10	10	10	10	10	10	10	10	10	10	10	10	10	10	10	10	10	10	10	10	10	10	10	10	10	10	10	10	10
849	1	22	2	0	3	1	1	10	2	3	4	9	9	10	6	6	5	5	6	6	5	8	6	6	6	8	3	3	2	5	5	8	9	6	6	6	6	6	6	6	6	6	4	6	6
850	2	20	1	0	1	3	2	19	5	4	5	4	5	3	5	6	7	5	6	8	6	5	7	7	6	5	5	4	5	4	4	4	5	6	5	5	5	6	6	5	6	6	5	5	5
857	1	21	2	0	1	1	1	20	7	7	6	7	6	7	7	8	8	9	9	7	6	8	6	6	5	5	7	7	7	7	6	7	8	9	9	9	8	8	8	8	8	7	7	8	8
859	1	20	2	0	3	3	1	3	1	5	3	9	10	10	10	10	10	10	10	10	9	9	10	10	10	10	8	10	10	10	9	5	10	10	10	10	10	6	10	10	10	8	10	10	4
861	1	23	2	1	5	1	1	19	7	7	6	6	6	7	6	6	6	6	6	6	7	7	7	7	6	6	7	6	6	7	7	6	6	6	6	7	6	6	6	6	8	7	6	7	7
862	1	20	1	0	1	1	1	3	8	8	7	10	10	10	10	10	10	10	10	10	10	10	10	10	10	10	9	10	9	10	10	10	10	10	10	10	10	10	10	10	10	10	10	7	6
864	1	22	3	0	1	1	1	3	9	8	7	10	10	9	10	9	9	9	10	9	9	10	10	10	10	10	8	9	8	9	10	8	9	10	8	9	7	8	9	8	10	7	9	10	9
868	1	21	3	1	1	3	1	18	9	9	9	9	9	10	9	9	10	10	9	9	9	10	10	10	9	9	9	9	9	9	9	9	9	9	9	10	9	9	9	9	9	9	9	9	9
869	1	21	1	0	5	1	2	18	10	10	10	10	10	10	10	10	10	10	10	10	10	10	10	10	10	10	10	10	10	10	10	10	10	10	10	10	10	10	10	10	10	10	10	10	10
873	1	21	2	1	3	8	1	16	9	9	8	10	10	10	10	9	10	9	9	10	9	9	7	9	9	9	9	8	8	8	8	9	10	10	10	9	9	9	8	9	8	9	9	9	9
874	2	21	2	0	1	1	1	10	1	1	1	10	10	10	10	10	10	10	10	10	10	6	10	10	10	10	7	10	10	10	7	10	10	10	10	10	10	10	10	10	10	10	10	10	10
876	1	22	2	1	1	1	1	3	1	2	2	6	8	8	8	8	9	9	8	9	9	9	8	9	8	9	9	9	9	9	8	10	10	9	9	10	9	9	8	8	7	10	8	9	9
878	1	21	2	0	3	1	1	10	9	9	8	8	8	9	8	9	9	8	8	8	8	8	9	9	9	9	10	8	8	8	9	9	9	9	9	9	9	10	9	10	9	10	9	10	10
880	2	23	3	0	3	3	1	7	7	7	7	8	8	10	10	10	10	10	10	10	10	10	10	10	10	10	10	10	10	10	10	10	10	10	10	10	10	10	10	10	10	10	10	10	10
881	2	23	4	1	4	3	1	19	10	8	7	10	10	10	10	10	10	10	10	10	10	10	10	10	10	10	10	10	10	10	10	10	10	10	10	10	10	10	10	10	10	10	10	10	10
884	2	23	3	0	3	3	1	10	8	8	6	9	9	10	10	10	8	10	10	8	9	8	8	9	9	8	8	8	8	9	8	8	9	8	8	8	8	8	8	8	9	8	9	9	10
888	2	21	2	1	1	1	1	10	6	6	5	7	9	10	8	9	8	9	9	9	6	8	8	9	9	9	8	9	9	9	9	9	10	9	9	9	9	9	9	9	9	9	8	9	9
889	2	20	1	0	1	2	1	3	1	1	1	6	6	3	4	7	3	5	7	6	6	5	6	4	5	6	5	7	5	4	7	8	4	5	6	6	6	2	5	4	7	6	5	5	6
892	2	21	2	1	4	3	1	7	4	5	2	7	8	9	7	6	4	5	5	6	5	7	4	4	5	2	5	4	4	4	6	8	10	7	4	6	7	4	4	5	6	5	5	5	7
895	2	21	2	0	3	3	1	3	2	3	4	10	10	10	10	10	10	10	10	10	10	10	10	10	10	10	10	10	10	10	10	10	10	10	10	10	10	10	10	10	10	10	10	10	10
898	2	21	1	0	1	1	1	3	7	5	5	10	10	10	10	10	10	10	10	10	10	10	10	10	10	10	10	10	10	10	7	6	10	10	10	10	10	10	10	10	10	10	10	10	10
911	1	20	1	0	3	3	1	16	10	10	10	10	10	10	3	4	1	1	9	8	5	8	8	6	6	7	7	7	6	1	7	7	7	4	4	7	1	1	5	8	7	3	3	5	1
915	2	22	2	0	3	3	1	3	5	4	3	4	3	4	3	3	3	3	3	3	3	4	3	3	3	3	3	3	3	3	3	3	2	2	3	3	3	3	3	3	3	3	3	3	3
919	1	22	1	0	4	3	1	18	8	8	6	9	8	10	7	9	8	7	7	7	6	6	5	10	8	7	9	8	7	6	8	7	7	7	8	6	7	10	8	7	8	8	7	8	9
920	1	22	2	1	3	1	1	18	8	10	10	10	10	10	10	10	10	10	10	10	10	10	10	10	10	10	10	10	10	10	10	10	10	10	10	10	10	10	10	10	10	10	10	10	10
921	1	21	2	0	4	6	1	18	7	6	6	5	4	6	6	5	7	6	5	7	6	5	6	5	6	6	6	5	5	6	7	5	6	7	6	6	4	6	6	5	6	6	5	5	7
922	1	24	2	1	4	3	1	18	5	6	5	6	7	8	3	8	6	6	6	5	7	6	5	7	5	7	6	5	6	7	6	6	6	5	6	7	6	5	7	4	6	5	7	5	7
923	2	24	2	1	4	3	1	18	5	6	5	6	7	8	3	8	6	6	6	5	7	6	5	7	5	7	6	5	6	7	6	6	6	5	6	7	6	5	7	4	6	5	7	5	7
927	2	23	3	1	4	7	1	19	4	7	6	6	5	7	7	7	7	7	6	9	6	7	7	6	8	6	7	5	7	7	7	8	6	7	8	6	7	6	8	6	8	6	7	6	7
932	1	21	2	1	4	6	1	18	8	7	7	9	6	6	8	6	5	8	6	8	6	7	8	7	6	7	7	6	8	5	7	8	6	8	10	6	7	7	6	4	7	7	9	6	7
935	2	21	2	1	4	6	1	18	8	7	7	9	6	6	8	6	5	8	6	8	6	7	8	7	6	7	7	6	8	5	7	8	6	8	10	6	7	7	6	4	7	7	9	6	7
943	1	22	3	1	3	3	1	10	5	6	2	1	1	1	2	4	1	1	2	5	5	1	5	1	1	1	2	1	1	1	1	1	1	1	6	3	1	1	3	2	2	4	5	5	1
945	2	22	2	0	3	1	1	18	3	3	1	1	7	7	1	6	1	1	9	6	5	2	4	8	3	1	1	2	2	2	2	1	7	6	3	2	2	2	5	3	2	2	1	3	3
948	1	19	0	1	3	3	1	18	3	3	2	7	9	9	10	8	7	8	10	8	8	8	7	5	8	5	6	9	7	7	6	7	7	7	6	7	5	6	7	8	8	9	7	6	6
958	2	23	2	0	1	3	1	7	9	9	9	9	9	9	9	9	8	9	9	9	10	10	10	10	10	10	10	9	9	9	10	9	9	10	9	10	9	10	9	10	10	9	9	9	10
959	2	22	3	1	3	2	3	1	3	4	4	4	9	3	5	6	3	6	6	6	7	5	3	6	4	7	3	2	3	7	1	1	6	4	4	6	3	2	3	5	5	5	4	5	4
962	2	20	2	0	3	3	1	1	1	5	5	5	5	1	5	5	1	1	5	1	1	5	1	1	3	2	4	4	4	2	7	1	1	1	1	2	1	1	1	1	1	6	6	1	5
964	1	19	1	0	3	1	1	2	8	7	7	5	6	4	7	7	8	8	9	8	4	6	9	7	7	7	8	9	8	6	8	1	9	6	8	5	6	5	7	8	9	8	7	8	8
965	2	24	6	0	1	1	1	13	1	1	1	1	1	1	10	10	10	10	10	10	1	1	1	1	1	1	10	10	10	10	10	10	10	10	10	10	10	10	1	1	1	10	1	1	1
966	2	22	3	0	1	1	3	7	5	6	5	7	7	7	7	6	5	6	9	8	7	9	6	6	7	9	7	1	5	1	10	6	10	9	7	8	6	3	7	7	8	7	8	5	1
968	1	21	2	1	1	1	1	16	8	7	7	10	10	10	10	10	10	10	10	10	10	10	10	10	10	10	10	10	10	10	10	10	10	10	10	10	10	10	10	10	10	10	10	10	10
972	2	21	2	1	1	1	1	10	6	6	5	7	9	10	8	9	8	9	9	9	6	8	8	9	9	9	8	9	9	9	9	9	10	9	9	9	9	9	9	9	9	9	8	9	9
973	2	20	1	0	1	1	3	3	3	3	3	4	3	4	1	1	1	5	4	2	2	4	3	4	5	6	4	4	3	3	5	2	6	5	4	2	2	1	3	3	5	4	5	1	2
976	1	21	2	1	1	1	1	16	8	7	7	10	10	10	10	10	10	10	10	10	10	10	10	10	10	10	10	10	10	10	10	10	10	10	10	10	10	10	10	10	10	10	10	10	10
985	2	23	1	0	3	3	3	2	5	5	6	6	5	6	8	8	7	7	8	8	7	9	7	5	6	8	4	6	7	7	8	8	9	6	8	8	7	7	8	8	7	8	6	8	6
988	2	20	1	0	1	1	2	13	10	10	10	10	10	5	5	5	5	6	6	6	2	8	5	2	2	5	1	5	1	1	7	1	8	1	1	5	6	6	7	5	3	5	2	3	4
990	1	21	3	0	3	3	1	4	10	10	7	8	6	10	10	10	9	9	9	7	8	8	8	6	8	8	8	9	7	8	8	8	8	8	9	8	9	8	8	8	8	9	8	9	8
991	2	21	2	0	1	1	1	6	6	7	7	7	8	9	8	5	4	6	6	7	7	8	7	7	7	7	8	9	9	6	10	10	10	10	8	10	8	6	7	6	6	7	9	9	9
999	1	32	1	1	1	2	2	3	6	4	4	3	2	4	1	1	2	2	2	2	1	1	1	1	1	1	1	1	1	2	7	6	10	1	6	4	3	3	3	2	1	3	2	1	1
1000	1	20	1	0	1	1	1	3	4	4	1	1	2	2	2	5	1	5	4	5	1	5	5	1	1	5	1	1	1	1	2	10	10	5	5	5	5	1	5	1	5	4	5	5	5
1003	1	22	3	0	3	1	3	2	1	1	1	10	3	3	3	3	3	4	5	5	7	5	5	2	4	2	10	10	7	6	5	3	5	5	5	4	4	4	4	4	5	4	5	4	4
1004	1	25	1	0	1	1	1	7	10	9	9	6	10	9	10	9	10	10	9	10	9	8	9	10	9	9	9	9	9	8	5	5	10	10	8	9	9	10	9	9	8	10	9	9	9
1007	1	19	1	1	3	3	1	2	2	5	5	9	10	7	6	5	4	6	10	9	10	9	10	10	10	10	6	4	5	10	5	1	6	8	8	10	6	7	8	8	9	8	9	9	9
1011	1	22	3	0	3	3	1	2	8	8	8	8	8	2	4	4	6	5	7	8	8	8	8	6	8	8	8	8	8	7	8	10	10	10	10	6	5	5	8	8	8	8	8	9	9
1014	1	19	1	0	2	2	1	3	1	1	1	1	1	1	1	1	1	1	1	1	1	1	1	1	1	1	1	1	1	1	1	1	1	1	1	1	1	1	2	1	1	1	1	1	1
1016	1	19	1	1	3	1	1	3	8	8	9	9	7	6	8	8	7	7	8	8	8	7	8	6	7	9	7	7	7	7	9	10	7	8	9	8	8	7	7	8	8	8	9	8	8
1017	1	28	2	1	3	3	1	3	1	2	3	3	1	1	1	1	1	1	1	1	1	4	5	4	6	5	1	1	1	1	6	1	5	4	1	1	1	1	1	1	1	1	6	5	4
1021	1	20	1	0	1	1	1	2	10	10	10	10	10	10	10	10	10	10	10	10	10	10	10	10	10	10	10	10	10	10	10	5	5	10	8	10	8	8	10	5	10	10	10	10	10
1022	1	21	2	1	2	2	3	1	5	4	1	5	4	6	1	1	1	4	8	6	8	1	2	1	1	4	1	4	1	5	5	8	1	7	7	8	4	3	9	9	7	5	5	8	8
1029	1	18	1	1	2	3	1	1	7	7	5	5	5	4	4	6	5	8	7	7	10	10	10	10	9	10	10	10	10	7	8	4	10	10	7	10	6	7	10	10	8	10	10	10	6
1030	1	19	1	0	1	1	2	7	1	1	1	5	9	5	3	3	2	2	2	5	8	4	4	9	9	6	5	4	4	4	7	9	7	8	6	6	5	3	6	8	9	8	9	9	5
1032	1	21	2	1	3	1	1	3	3	4	4	2	1	2	2	2	2	2	2	4	2	1	1	1	1	2	3	3	2	1	8	6	8	3	1	1	1	1	1	2	1	6	2	5	5
1033	1	21	2	1	3	1	1	3	3	4	4	2	1	2	2	2	2	2	2	4	2	1	1	1	1	2	3	3	2	1	8	6	8	3	1	1	1	1	1	2	1	6	2	5	5
1037	2	20	1	0	2	2	3	7	5	4	2	2	3	3	1	3	1	3	10	3	2	3	3	3	5	8	4	8	4	3	2	1	1	3	2	7	5	4	8	7	7	4	6	6	6
1038	1	25	1	0	3	3	3	2	9	9	8	9	8	5	7	7	5	6	9	8	7	9	8	8	8	10	7	7	7	8	8	10	4	7	6	5	6	4	7	8	6	5	2	4	7
1039	1	19	1	0	2	5	3	7	5	5	5	8	5	5	5	5	4	4	5	5	5	8	6	7	7	8	8	8	8	7	4	5	4	6	6	6	4	3	5	6	7	5	8	9	8
1045	1	21	3	1	7	2	1	3	3	3	3	3	3	3	3	4	2	4	3	4	1	5	3	2	2	2	1	1	2	2	4	4	1	3	1	1	1	2	4	3	3	3	3	3	3
1047	1	20	1	0	3	3	2	5	10	10	10	10	10	10	8	8	8	8	6	7	7	10	8	10	10	8	8	9	7	8	10	9	10	10	10	9	9	10	10	7	10	10	8	10	8
1049	1	21	1	0	2	2	1	2	3	3	1	3	3	2	3	3	3	4	4	3	4	4	3	3	3	3	3	3	3	3	3	3	3	3	3	3	3	3	3	3	5	5	4	3	3
1051	1	19	1	0	1	1	3	7	3	4	4	2	3	1	8	4	1	3	3	4	5	4	3	3	2	2	1	4	3	2	7	2	9	4	1	7	4	3	3	3	3	3	3	3	3
1054	1	18	1	1	2	1	1	1	10	7	7	8	8	7	7	6	7	7	8	7	7	9	9	10	10	8	6	8	6	8	10	5	10	10	10	10	7	7	9	10	10	9	9	9	8
1055	1	19	1	1	2	5	1	13	9	8	7	5	5	6	5	5	5	8	8	8	9	9	7	7	8	8	6	6	7	7	6	5	7	7	7	7	6	6	7	7	7	7	7	7	7
1056	1	20	1	1	3	1	3	1	10	9	9	10	10	10	7	7	8	9	9	9	10	10	10	10	10	10	9	10	10	10	10	7	1	7	6	9	8	1	9	10	10	2	10	10	1
1057	2	20	1	0	9	1	1	3	2	2	1	1	1	1	1	1	1	1	1	1	1	1	1	1	1	1	1	1	1	1	1	1	1	1	1	1	1	1	1	1	1	1	1	1	1
1058	1	19	1	1	3	3	2	3	6	6	7	7	8	7	7	6	6	7	6	6	7	7	7	7	8	8	7	7	6	7	7	8	7	5	5	7	7	6	6	7	7	7	6	5	6
1060	1	20	1	0	2	2	3	1	3	4	4	1	1	2	4	3	1	4	9	9	4	3	4	5	4	1	4	1	3	2	1	7	6	4	4	4	7	1	5	4	4	4	6	6	1
1061	1	21	4	1	1	1	3	7	6	6	5	5	5	6	6	6	6	6	6	6	6	7	6	7	6	8	6	6	6	6	8	5	7	5	5	8	8	5	5	5	5	5	5	5	7
1063	1	19	1	1	1	1	1	7	5	10	10	6	9	9	7	7	6	8	10	9	5	5	7	6	5	5	3	3	2	1	2	3	10	2	8	4	2	1	7	4	4	9	9	9	3
1066	1	19	1	0	3	1	1	8	7	10	10	10	10	10	10	10	10	10	10	10	10	10	10	10	9	8	9	9	7	10	10	7	10	10	10	10	10	10	10	10	10	10	10	10	10
1068	1	21	2	1	2	2	1	1	1	1	2	1	1	1	1	5	1	1	1	1	1	1	6	2	2	1	1	1	1	1	2	1	1	1	1	2	1	1	1	2	2	1	1	4	1
1076	2	20	1	0	1	1	1	3	8	9	8	7	8	10	9	10	10	10	10	10	10	10	10	10	10	10	10	10	10	10	10	10	10	10	10	10	10	10	10	10	10	10	10	10	10
1080	1	20	3	0	3	3	1	6	9	9	9	9	7	9	10	9	7	8	8	9	9	8	7	7	6	5	8	9	9	7	6	8	7	6	6	6	6	6	5	6	5	5	8	9	7
1081	2	21	3	0	2	1	1	7	5	5	5	5	5	5	5	5	5	5	5	5	5	4	8	5	5	6	7	9	8	5	6	3	6	8	6	6	6	5	8	8	5	6	6	5	5
1083	1	19	1	1	1	1	1	7	5	10	10	6	9	9	7	7	6	8	10	9	5	5	7	6	5	5	3	3	2	1	2	3	10	2	8	4	2	1	7	4	4	9	9	9	3
1084	1	23	3	0	3	3	1	7	7	8	8	9	9	9	7	8	8	7	8	8	6	8	6	8	7	8	7	9	7	8	9	9	9	9	8	8	8	9	7	7	7	8	7	8	8
1087	1	21	2	1	4	3	1	2	3	4	3	5	6	5	5	5	3	3	6	6	4	6	4	3	4	4	5	5	4	3	2	4	6	5	5	4	3	1	2	5	5	3	3	5	4
1088	1	22	3	1	2	1	1	7	9	9	8	8	9	9	8	9	9	9	9	9	9	8	9	9	8	9	9	9	10	10	10	10	10	9	10	10	9	9	9	8	9	9	9	10	9
1092	1	20	1	0	3	3	2	7	1	1	1	4	1	2	2	4	2	7	7	6	6	4	7	3	4	2	2	3	3	1	1	1	2	5	5	1	2	1	2	3	1	5	2	1	1
1093	1	20	1	0	1	1	1	7	5	5	4	9	9	9	9	9	9	9	9	9	9	10	10	8	10	10	10	10	10	10	10	10	10	10	10	10	10	10	10	10	10	10	10	10	10
1101	1	20	2	0	1	1	1	3	7	9	3	3	6	5	1	2	6	8	6	5	5	9	3	9	4	7	4	9	6	2	6	8	2	3	3	9	3	8	2	9	3	3	5	7	5
1102	2	22	3	1	1	1	1	18	3	3	6	7	7	8	3	1	1	1	3	3	4	5	3	3	3	3	4	2	1	1	4	9	1	5	5	3	2	1	2	1	1	1	1	1	1
1104	1	20	1	0	3	3	1	7	7	7	8	10	10	10	10	10	8	8	8	9	10	9	10	10	10	10	10	10	10	8	10	8	10	8	8	10	10	7	10	10	10	10	10	10	10
1105	1	19	1	1	3	3	1	19	7	6	5	6	7	5	7	7	6	6	7	6	6	6	6	6	6	6	6	6	7	6	6	6	6	6	6	7	7	7	6	7	6	7	6	6	6
1107	1	20	0	1	3	1	1	10	10	10	7	10	10	10	10	10	10	10	10	10	10	10	10	10	10	10	10	10	10	10	10	10	10	10	10	10	10	3	10	10	10	10	10	10	10
1111	1	21	3	1	3	3	1	10	4	2	1	4	4	9	7	9	7	8	8	8	5	9	7	3	5	7	8	8	7	6	6	2	10	7	2	9	10	4	4	5	5	5	4	4	8
1113	1	21	3	1	3	3	1	3	3	2	3	7	8	5	4	4	1	8	6	6	7	6	7	9	8	10	1	3	1	1	3	1	4	4	1	4	3	1	5	7	9	5	5	6	1
1116	1	21	3	0	1	1	1	10	8	8	6	7	8	9	8	5	7	8	8	7	9	8	8	8	8	8	7	7	6	7	7	7	6	8	8	8	8	6	8	8	7	7	8	8	8
1117	1	22	3	1	1	1	1	3	5	5	4	4	5	4	3	3	4	3	10	5	4	4	4	4	5	8	6	5	5	3	1	5	4	2	1	1	1	1	1	1	1	1	1	1	1
1119	1	22	4	1	3	1	1	10	5	5	4	8	6	8	8	9	3	7	9	7	7	8	8	7	9	9	8	8	7	5	4	6	9	8	7	8	6	1	8	6	9	6	7	9	4
1123	1	26	3	1	1	3	1	10	3	3	5	9	7	8	5	8	5	6	8	6	6	9	6	6	8	7	4	5	3	7	5	10	7	6	5	6	5	4	7	8	7	7	8	7	7
1124	1	22	3	1	3	1	1	7	4	7	8	8	7	7	6	7	2	8	9	8	8	10	8	8	8	7	6	6	7	7	9	8	9	8	7	8	8	3	8	8	8	8	8	9	6
1129	1	21	3	1	4	3	1	3	5	4	5	6	5	5	4	4	4	4	6	5	8	6	6	8	7	4	5	4	4	4	4	5	4	5	5	4	5	4	4	5	5	3	4	6	5
1131	2	21	3	1	3	3	1	10	2	2	4	1	9	10	6	6	10	10	9	10	10	10	10	10	9	8	10	10	9	9	10	10	10	10	8	10	10	10	10	9	8	10	8	10	10
1134	1	20	1	0	3	3	1	3	6	6	6	6	6	5	5	6	6	6	7	7	8	8	8	8	8	6	7	7	6	6	9	8	7	7	6	7	7	6	8	10	8	10	8	10	7
1136	1	22	2	0	3	3	1	3	8	8	7	10	9	10	10	10	7	9	10	10	10	9	9	8	8	8	8	8	8	7	7	10	10	10	10	10	10	10	10	10	10	10	10	9	8
1137	1	21	3	1	3	2	1	10	3	3	2	6	6	8	7	8	5	7	9	8	5	9	9	10	10	10	4	5	4	5	7	6	9	6	5	6	7	4	8	7	9	9	9	5	6
1139	1	21	3	1	4	3	1	3	5	4	5	6	5	5	4	4	4	4	6	5	8	6	6	8	7	4	5	4	4	4	4	5	4	5	5	4	5	4	4	5	5	3	4	6	5
1144	1	21	3	0	1	1	1	10	6	5	2	9	8	10	10	9	4	7	6	7	7	8	7	9	7	8	9	10	7	10	2	6	10	7	7	8	3	6	5	4	4	5	6	10	8
1150	2	22	3	1	1	1	1	3	5	5	4	4	5	4	3	3	4	3	10	5	4	4	4	4	5	8	6	5	5	3	1	5	4	2	1	1	1	1	1	1	1	1	1	1	1
1153	2	28	3	1	1	1	1	10	9	8	7	8	8	10	9	10	8	9	9	9	9	10	10	10	10	9	8	8	7	8	8	10	10	9	8	8	9	7	8	8	8	8	8	8	9
1159	1	22	3	1	1	1	1	10	1	1	1	1	5	5	6	5	5	5	5	5	5	5	4	4	4	3	1	2	1	1	1	1	1	1	1	1	1	2	1	1	1	5	5	6	6
1161	2	20	3	1	1	3	1	3	7	8	9	9	9	10	10	10	6	9	10	10	8	8	8	8	9	8	8	8	7	7	9	8	10	10	10	10	9	5	9	9	9	9	9	9	8
1165	1	21	1	0	1	1	2	7	5	5	5	5	5	7	7	8	8	8	9	9	9	9	9	9	9	10	7	10	7	8	10	5	10	7	5	10	9	7	8	8	10	8	7	9	7
1167	1	21	3	1	1	3	1	10	4	5	1	4	1	4	3	3	1	4	7	8	9	8	5	4	3	4	2	3	1	1	7	8	7	8	4	3	4	3	3	1	2	4	9	8	5
1182	2	21	2	1	1	1	1	18	5	5	7	10	10	10	5	10	7	8	10	10	7	8	9	10	10	10	8	6	8	2	10	10	10	9	3	5	5	3	8	9	8	10	10	10	8
1189	1	19	1	1	2	2	3	2	4	4	4	5	5	5	6	6	6	7	6	6	8	8	7	5	7	5	5	5	5	5	5	4	3	5	4	5	5	4	5	6	4	5	4	4	5
1194	1	21	0	0	2	3	1	7	3	6	4	4	4	3	5	5	3	5	5	5	4	6	5	5	9	5	4	4	3	3	4	3	3	3	3	4	3	3	5	5	6	8	8	7	5
1197	1	20	2	1	3	6	1	3	8	7	7	8	7	8	8	8	8	8	8	8	5	8	8	8	8	8	8	8	6	7	7	7	9	7	4	8	8	7	7	7	7	7	7	8	6
1200	2	20	1	0	1	2	1	12	5	5	5	3	4	5	6	5	5	5	6	5	6	6	5	6	6	6	5	5	5	6	5	7	6	5	6	6	5	5	5	5	5	5	5	5	5
1202	1	26	1	0	3	3	1	7	10	10	10	10	10	10	10	10	10	10	10	10	10	10	10	10	10	10	8	10	10	10	10	5	10	10	10	10	10	10	10	10	10	10	10	10	10
1203	2	28	5	0	2	2	3	3	1	1	2	1	1	1	1	1	1	1	1	1	1	1	1	1	1	1	1	1	1	1	1	1	1	1	1	1	1	1	1	1	1	1	1	1	1
1204	1	25	4	1	3	5	3	2	9	9	10	10	10	10	10	10	10	9	9	9	10	10	10	10	10	10	7	10	9	9	10	10	10	7	8	10	9	10	10	10	10	10	8	7	9
1205	1	20	2	1	2	2	1	13	5	5	5	4	1	2	4	1	1	1	2	1	4	4	1	1	4	3	2	1	1	1	1	1	1	1	1	1	1	1	3	1	2	3	3	1	1
1212	1	20	2	0	2	1	3	2	10	10	10	10	1	8	10	10	10	10	10	10	10	9	10	2	8	1	10	10	10	10	10	1	10	10	10	10	10	10	10	10	10	10	10	10	10
1220	1	19	1	0	3	3	1	4	9	8	9	4	5	5	7	7	8	8	9	8	8	8	8	6	8	7	8	9	8	9	9	7	9	8	9	9	7	8	8	7	6	8	8	9	7
1224	1	23	4	0	10	7	4	7	2	6	4	3	2	1	1	2	1	2	1	1	1	1	2	1	1	2	1	1	1	1	1	2	1	1	1	1	1	2	1	1	1	1	1	1	1
1230	2	21	4	0	10	7	4	7	8	7	7	8	5	5	5	5	5	5	5	5	5	5	5	5	5	5	5	5	5	5	5	5	5	5	5	5	5	5	5	5	5	5	5	5	5
1238	1	22	4	0	2	1	3	7	6	6	6	4	2	2	2	2	2	2	2	2	2	2	2	2	2	2	2	2	5	2	5	5	5	5	5	5	2	5	5	2	5	5	5	5	5
1251	2	20	1	0	1	1	1	7	10	10	10	10	10	10	10	10	10	10	10	10	10	10	10	10	10	10	8	10	10	10	7	10	10	10	10	10	10	10	10	10	10	10	10	10	10
1253	1	18	1	1	5	3	2	7	8	7	8	8	9	9	7	7	8	10	9	8	8	8	9	7	9	4	7	9	8	3	7	8	9	7	7	8	7	4	9	8	6	9	9	8	7
1255	1	24	4	0	1	1	3	7	8	8	8	4	1	1	1	2	1	2	2	2	1	2	2	1	2	1	1	4	1	2	3	6	6	5	1	1	1	1	1	2	1	2	3	1	2
1256	1	22	3	0	3	1	2	7	7	6	7	7	5	5	5	5	4	7	5	7	5	5	5	5	4	5	4	4	4	5	6	6	8	5	5	4	6	7	4	6	5	6	6	6	6
1260	2	20	2	1	3	3	2	8	7	6	6	5	4	1	5	7	3	7	8	10	6	3	5	3	4	4	7	6	6	9	5	3	10	10	9	1	1	3	5	5	5	3	8	10	6
1262	1	21	2	0	3	1	2	7	2	2	1	1	1	2	1	1	1	2	1	2	2	1	1	1	2	2	1	2	2	2	5	1	9	3	1	3	1	2	1	2	2	1	1	2	1
1265	1	21	4	0	3	3	1	7	5	3	3	1	2	3	8	7	7	7	7	8	6	6	6	3	5	3	6	8	7	6	5	7	9	8	7	8	5	7	4	7	6	3	8	8	7
1268	1	21	2	1	1	1	2	7	8	8	7	4	7	7	7	8	7	7	9	9	9	7	8	7	7	9	9	9	9	8	8	8	8	8	8	8	7	7	8	8	8	8	8	8	8
1274	1	20	2	0	3	1	2	7	9	9	8	10	10	7	8	10	9	10	9	9	7	9	9	10	10	10	8	10	6	7	10	10	10	9	8	8	7	8	10	10	9	10	9	9	8
1279	2	23	4	0	1	1	3	1	5	4	5	3	4	2	2	2	1	3	5	3	3	3	4	6	4	6	5	6	4	2	5	4	3	4	3	5	2	1	1	3	3	1	1	5	2
1281	2	21	4	0	1	1	3	7	1	4	2	2	2	1	2	2	2	2	6	3	2	2	2	2	1	2	2	2	3	2	3	3	3	2	2	2	2	2	2	2	3	1	2	2	2
1284	1	25	6	1	2	3	1	16	6	6	5	8	8	8	8	7	8	7	7	7	7	8	8	7	8	6	6	6	6	8	6	7	10	7	8	8	8	8	7	8	7	8	8	9	7
1288	1	22	3	0	3	2	3	7	3	3	2	1	1	5	5	7	4	6	6	5	7	8	8	8	10	8	4	3	3	4	5	8	6	6	6	8	6	6	6	6	5	7	8	7	7
1294	1	21	1	0	1	1	4	7	6	6	6	9	10	10	9	10	9	9	9	9	3	8	6	7	7	8	7	9	7	4	9	8	10	10	10	6	8	3	4	5	8	10	10	10	7
1297	1	20	1	0	1	3	3	7	5	5	5	6	6	4	7	7	6	6	8	8	6	8	7	7	6	7	6	7	6	7	8	8	8	8	7	9	7	4	6	7	5	6	7	5	5
1298	2	19	2	0	3	1	2	7	3	3	2	6	1	3	4	2	3	3	3	3	3	3	3	3	3	3	3	3	3	3	3	3	3	3	3	3	3	3	3	3	3	3	3	3	3
1299	2	19	2	0	3	1	2	7	3	3	2	6	1	3	4	2	3	3	3	3	3	3	3	3	3	3	3	3	3	3	3	3	3	3	3	3	3	3	3	3	3	3	3	3	3
1301	1	26	4	0	1	1	3	7	8	8	8	8	7	8	9	9	9	9	8	8	7	9	9	8	4	4	7	8	8	9	5	9	9	8	9	8	7	7	7	7	4	8	8	5	8
1302	1	22	3	1	4	2	3	6	6	6	5	4	5	2	3	5	5	6	3	7	3	6	5	6	7	5	5	6	6	8	5	6	9	7	7	6	6	4	4	5	6	5	6	9	6
1310	2	20	1	1	1	1	1	7	6	5	5	4	4	6	8	8	7	8	6	7	7	7	7	5	4	6	5	8	7	6	7	7	6	5	6	6	6	3	4	6	6	5	6	6	6
1315	2	22	4	0	1	1	2	7	1	1	1	1	1	1	3	3	5	8	5	3	3	6	6	3	2	2	6	6	6	1	7	1	1	1	1	5	1	1	5	5	2	4	5	1	1
1317	1	21	3	0	1	1	3	2	3	3	1	3	3	1	1	5	4	4	7	5	5	2	3	1	1	1	6	6	7	1	4	4	4	3	2	5	1	1	2	5	5	5	2	7	2
1322	2	19	1	0	1	1	3	7	3	4	4	2	3	3	2	1	1	2	2	2	1	1	1	1	2	2	1	3	4	3	5	8	3	4	1	1	1	5	4	1	1	1	2	2	2
1323	2	21	2	0	3	1	1	7	5	6	5	3	4	7	9	8	6	9	8	9	8	6	6	4	3	7	9	9	9	8	7	7	10	5	8	8	6	2	4	2	5	5	5	8	6
1324	1	21	1	0	3	3	1	3	8	8	2	8	7	8	9	9	9	9	9	9	7	8	7	4	5	6	5	8	8	8	8	9	10	9	9	10	10	10	10	10	10	10	9	8	9
1326	1	22	3	1	1	1	1	3	7	7	7	1	1	1	1	2	3	4	8	8	2	2	4	2	2	1	1	8	1	3	5	1	1	3	1	1	2	1	1	2	2	2	3	5	2
1327	2	22	3	1	1	1	1	1	8	8	8	5	8	10	6	6	3	6	6	6	3	6	5	8	9	10	10	10	9	10	10	10	10	10	3	10	10	3	3	6	10	1	1	10	3
1328	2	22	3	0	1	1	1	19	4	5	4	8	9	8	8	8	9	8	9	9	8	8	8	8	9	8	9	9	9	8	9	8	9	8	9	9	8	8	8	9	9	9	9	8	9
1332	1	24	5	0	1	1	3	1	7	6	6	7	7	5	4	6	2	5	8	7	7	7	2	5	4	7	9	7	9	7	7	3	9	9	8	7	4	1	2	4	4	8	6	4	1
