# Supplementary material for: Validity and reliability evidence for the scale of distance education satisfaction of medical students based on item response theory (IRT)
Source: BMC Med Educ. 2022 Feb 11;22:94. doi: 10.1186/s12909-022-03153-9 (PMC8831879; doi:10.1186/s12909-022-03153-9)
Supplement: Supplementary file 2 — Additional file 2. DESS CFA Data: The CFA includes applied data. [file 12909_2022_3153_MOESM2_ESM.xlsx]

## Sheet: DESS CFA Data
paticipant	gender	age	class	experience of dis. educ.	device	acces of internet	teaching style	use system of teaching	s1	s2	s3	s4	s5	s6	s7	s8	s9	s10	s11	s12	s13	s14	s15	s16	s17	s18	s19	s20	s21	s22	s23	s24	s25	s26	s27	s28	s29	s30	s31	s32	s33	s34	s35	s36	s37
2	1	22	3	1	1	3	2	4	5	5	5	5	2	6	7	10	9	9	10	10	10	10	10	8	10	7	1	8	8	8	8	9	10	10	10	10	7	6	10	10	10	8	10	7	10
3	2	22	4	1	2	1	2	8	4	4	4	4	4	8	7	6	5	7	7	9	7	8	6	5	5	5	6	6	8	6	4	6	7	4	5	4	5	4	7	7	6	7	7	4	4
4	2	20	2	0	1	1	2	7	3	4	3	3	3	1	2	1	2	2	9	7	3	2	2	3	3	1	1	2	1	1	4	4	6	2	4	3	3	1	4	3	5	5	5	6	2
5	2	21	3	1	1	1	3	8	6	8	4	3	2	1	9	6	1	6	8	7	3	7	8	2	2	2	1	9	8	9	3	2	10	10	1	9	8	1	1	2	8	4	9	9	2
6	1	20	1	1	1	1	3	1	5	5	4	7	7	4	6	6	6	7	6	8	5	6	7	6	7	6	7	6	5	7	9	5	2	5	7	3	8	5	7	5	7	8	1	3	3
7	1	20	1	0	2	3	3	1	7	7	9	5	6	4	3	6	7	7	7	7	7	7	9	8	7	6	7	6	7	7	5	6	8	8	8	8	6	7	7	8	7	7	8	7	4
10	1	24	5	0	3	3	3	9	3	3	3	1	1	4	4	7	5	5	8	8	7	6	6	2	2	8	6	7	7	7	5	7	1	7	7	6	6	4	5	7	7	1	6	9	5
11	1	23	5	0	1	1	1	9	1	1	1	1	1	3	2	3	3	1	3	1	1	2	1	1	2	1	1	1	1	2	1	1	1	1	2	1	1	1	1	2	1	1	1	1	1
12	1	21	1	0	1	1	3	1	4	4	7	7	5	4	7	6	7	8	5	9	7	5	6	4	6	3	4	8	7	8	5	8	7	6	4	8	6	5	4	7	5	5	7	9	5
13	1	21	3	1	3	3	3	1	5	5	5	6	6	5	7	7	8	7	7	7	6	7	7	6	7	5	6	6	5	7	5	6	6	8	6	6	6	6	6	6	7	6	5	4	5
15	2	19	1	1	3	3	3	1	4	5	5	7	5	5	8	8	6	7	7	9	7	8	7	6	5	7	7	7	6	7	5	10	10	9	8	8	8	7	7	7	9	8	10	8	7
16	2	21	4	0	3	2	1	1	4	4	4	4	4	3	4	3	3	5	5	5	3	6	5	2	3	4	5	4	4	5	3	4	2	4	4	6	4	3	3	4	3	3	3	5	2
17	2	22	2	0	1	1	3	1	5	5	5	3	4	3	4	8	2	4	6	6	4	3	3	5	5	9	5	8	8	8	6	8	1	5	8	8	5	3	4	3	7	8	8	7	7
18	1	21	1	1	1	1	3	1	5	7	8	9	8	5	3	3	4	6	6	4	6	9	10	8	8	7	2	1	3	5	2	8	4	8	3	3	3	1	1	1	1	3	1	1	1
21	2	21	4	0	2	3	1	9	8	9	6	9	9	9	9	3	3	4	10	8	9	9	9	9	9	9	7	7	8	9	8	9	5	9	9	9	6	9	8	10	9	9	9	9	9
23	1	23	3	0	3	1	3	1	5	5	5	5	4	1	5	5	4	4	5	5	3	5	5	5	5	8	5	5	5	4	5	5	3	3	5	4	4	1	5	5	5	5	5	5	5
24	1	20	1	0	1	8	3	1	5	5	5	6	6	6	6	5	4	4	6	6	5	5	5	4	5	5	5	6	5	6	6	10	4	6	7	9	6	5	4	5	4	6	5	6	5
25	1	24	5	0	3	3	3	9	3	3	3	1	1	4	4	7	5	5	8	8	7	6	6	2	2	8	6	7	7	7	5	7	1	7	7	6	6	4	5	7	7	1	6	9	5
26	1	23	4	0	3	3	1	1	5	5	6	2	1	1	1	1	2	1	5	4	5	6	1	1	1	5	7	6	7	6	6	4	6	5	5	5	5	2	2	4	5	5	4	6	6
27	2	20	2	0	1	4	3	1	8	8	7	7	7	4	5	4	5	7	7	7	6	6	6	7	6	7	6	6	6	5	5	5	6	4	6	7	6	4	4	5	6	5	6	6	4
28	1	19	2	0	3	3	4	1	1	4	2	6	5	4	4	7	4	3	8	7	8	8	7	5	7	7	7	7	7	4	4	4	7	8	4	4	3	4	7	7	8	3	7	8	4
31	1	20	1	1	1	1	3	1	4	6	5	3	10	7	8	9	10	10	10	10	10	10	10	10	10	10	10	10	10	10	10	9	10	10	10	10	10	10	10	10	10	10	10	10	10
32	1	25	4	0	3	3	1	1	7	6	5	3	4	3	5	4	4	4	7	6	5	7	6	3	5	5	5	5	5	5	5	8	2	7	7	5	5	5	4	5	6	3	5	6	5
33	1	21	4	0	2	3	1	9	8	9	6	9	9	9	9	3	3	4	10	8	9	9	9	9	9	9	7	7	8	9	8	9	5	9	9	9	6	9	8	10	9	9	9	9	9
34	2	21	2	0	3	5	3	1	10	10	10	10	10	10	10	10	10	10	10	10	10	10	10	10	10	10	10	10	10	10	10	10	10	10	10	10	10	10	10	10	10	10	10	10	10
35	1	23	4	0	3	3	1	1	5	5	6	2	1	1	1	1	2	1	5	4	5	6	1	1	1	5	7	6	7	6	6	4	6	5	5	5	5	2	2	4	5	5	4	6	6
36	1	21	3	1	1	1	3	8	6	8	4	3	2	1	9	6	1	6	8	7	3	7	8	2	2	2	1	9	8	9	3	2	10	10	1	9	8	1	1	2	8	4	9	9	2
37	1	19	1	0	3	2	2	1	1	1	1	10	10	10	10	8	6	7	10	10	7	10	4	5	7	5	8	2	6	10	10	10	10	4	10	10	6	2	1	6	10	10	10	10	10
38	1	21	2	0	3	5	3	1	10	10	10	10	10	10	10	10	10	10	10	10	10	10	10	10	10	10	10	10	10	10	10	10	10	10	10	10	10	10	10	10	10	10	10	10	10
39	1	20	1	0	2	2	2	6	1	1	1	1	1	1	2	1	1	1	1	1	1	1	1	1	1	1	1	1	1	1	1	1	1	1	1	1	1	1	1	1	1	1	1	1	1
40	2	24	5	0	3	3	3	9	3	3	3	1	1	4	4	7	5	5	8	8	7	6	6	2	2	8	6	7	7	7	5	7	1	7	7	6	6	4	5	7	7	1	6	9	5
42	1	18	0	1	1	1	1	3	9	9	9	9	9	9	9	9	9	9	9	9	9	9	9	9	9	9	9	9	9	9	10	9	9	9	9	10	9	9	8	8	9	9	9	9	9
43	2	22	5	1	3	3	1	3	9	9	9	9	9	9	10	10	10	10	10	10	10	10	10	10	10	10	10	10	10	10	10	10	10	10	10	10	10	10	10	10	10	10	10	10	10
45	2	22	5	1	2	2	3	7	4	5	2	6	4	1	2	2	1	2	6	6	4	7	2	1	1	4	1	4	1	1	8	5	1	5	5	6	1	1	1	1	1	5	5	5	5
47	1	22	2	1	3	6	3	2	10	10	10	7	7	6	8	8	7	7	8	9	8	8	9	8	8	10	8	10	9	8	8	8	10	9	7	10	9	9	7	8	8	8	8	7	7
48	1	26	5	0	3	4	3	7	4	4	3	9	8	10	8	6	4	10	10	5	10	10	10	7	8	10	10	10	10	10	10	5	10	5	5	5	10	10	10	10	10	10	10	5	5
49	2	19	1	1	3	1	1	7	9	8	8	10	9	10	10	9	10	10	8	9	10	10	10	10	10	8	10	10	9	10	10	10	10	10	8	10	10	10	10	10	10	10	9	10	10
50	2	20	1	1	1	1	2	7	5	4	5	8	6	7	7	7	3	8	5	8	9	8	4	7	8	8	8	8	6	7	7	3	9	6	7	8	5	2	6	7	9	8	7	8	4
51	1	23	1	0	6	2	1	8	2	4	5	6	2	2	3	4	6	3	2	5	3	3	2	10	9	3	4	4	4	3	6	5	2	4	8	4	4	7	3	4	3	7	4	6	6
52	1	19	0	0	4	3	1	10	10	10	10	10	10	10	5	10	10	10	10	10	10	10	10	10	10	10	10	10	10	10	10	10	8	7	9	10	8	8	7	9	8	7	8	8	9
54	1	23	1	0	6	2	1	8	2	4	5	6	2	2	3	4	6	3	2	5	3	3	2	10	9	3	4	4	4	3	6	5	2	4	8	4	4	7	3	4	3	7	4	6	6
56	1	20	2	0	3	3	3	7	5	5	1	3	1	9	8	9	8	5	7	4	5	9	9	10	10	10	6	9	9	7	9	2	1	10	10	10	10	6	10	10	10	10	10	10	3
57	1	22	4	1	1	2	3	2	8	8	8	8	7	9	9	8	8	8	8	8	8	8	8	8	9	8	8	9	8	8	8	9	9	8	8	8	8	8	8	8	8	8	8	8	8
58	2	20	2	1	2	2	2	2	1	1	1	6	10	6	8	9	6	8	8	7	10	1	4	4	5	4	7	5	8	8	6	6	7	5	4	6	4	1	7	8	5	1	8	8	5
59	1	21	3	1	3	3	2	2	9	9	9	5	7	7	6	6	6	8	9	8	9	7	7	9	9	9	8	9	9	9	9	5	10	7	7	7	6	8	9	8	7	8	8	6	7
60	1	20	1	1	2	1	1	13	6	8	9	7	10	9	6	6	8	8	8	9	10	8	10	10	8	5	8	10	10	10	4	2	10	6	8	10	10	10	10	10	6	8	10	6	9
61	1	28	2	1	2	1	2	2	7	7	7	7	9	7	7	8	8	7	7	7	6	7	7	7	8	9	7	7	7	7	8	7	7	7	7	7	7	7	7	7	7	7	7	7	7
62	1	22	3	1	2	1	1	2	6	7	7	5	7	4	3	6	8	7	7	8	8	6	7	8	9	7	5	7	7	7	10	10	10	10	10	10	8	7	7	7	7	6	8	10	9
63	2	22	2	0	2	3	3	12	3	4	2	8	2	2	3	7	3	2	4	7	8	5	6	3	5	8	5	5	4	3	5	4	3	5	4	4	4	2	4	6	8	6	7	9	4
64	2	20	2	0	1	1	3	12	5	5	5	3	2	3	3	2	4	5	5	5	3	1	2	2	1	4	4	5	6	5	5	9	8	5	5	4	4	2	5	3	5	5	5	6	4
65	2	22	4	0	3	1	1	12	6	4	4	2	2	2	3	1	2	1	1	2	1	1	1	1	1	1	1	1	4	3	3	7	3	1	1	1	1	2	1	2	1	1	1	1	1
67	1	23	4	1	1	1	4	12	1	1	1	1	1	1	1	1	1	1	1	2	2	3	2	1	2	1	1	1	1	1	1	1	1	1	1	1	1	1	2	1	1	2	2	1	1
68	2	20	2	0	3	3	3	7	5	7	9	6	8	7	5	5	5	5	5	5	6	7	7	9	9	9	8	8	8	7	6	6	9	8	6	7	8	8	8	8	9	9	8	8	8
69	1	29	4	0	3	3	3	13	1	1	1	1	1	1	7	7	7	7	10	10	9	10	10	10	10	10	1	1	1	7	7	1	1	7	7	7	7	7	9	9	10	10	10	10	10
71	2	22	2	1	2	2	2	13	6	7	9	8	9	10	7	8	6	8	9	9	9	10	10	10	10	10	7	7	9	8	9	9	10	10	9	8	8	9	9	8	9	10	10	9	9
72	2	39	4	1	3	6	1	2	10	10	10	10	10	10	10	10	10	10	10	10	10	10	10	10	10	10	10	10	10	10	10	10	10	10	10	10	10	10	10	10	10	10	10	10	10
73	2	23	2	0	2	2	1	2	5	5	5	8	10	10	10	10	10	10	10	10	10	5	10	10	10	9	9	9	9	9	8	9	10	8	8	10	10	8	10	10	10	10	10	10	6
74	2	23	2	0	2	2	1	2	5	5	5	8	10	10	10	10	10	10	10	10	10	5	10	10	10	9	9	9	9	9	8	9	10	8	8	10	10	8	10	10	10	10	10	10	6
75	2	21	4	0	3	3	1	2	10	10	10	10	10	10	10	10	10	10	10	10	10	10	10	10	10	10	10	10	10	10	10	10	10	10	10	10	10	10	10	10	10	10	10	10	10
76	1	22	3	0	3	6	1	2	10	10	10	10	10	10	10	10	10	10	10	10	10	10	10	10	10	10	10	10	10	10	10	10	10	10	10	10	10	10	10	10	10	10	10	10	10
77	1	22	3	0	3	6	1	2	10	10	10	10	10	10	10	10	10	10	10	10	10	10	10	10	10	10	10	10	10	10	10	10	10	10	10	10	10	10	10	10	10	10	10	10	10
78	1	28	4	0	1	1	1	2	10	10	10	10	10	10	10	10	10	10	10	10	10	10	10	10	10	10	10	10	10	10	10	10	10	10	10	10	10	10	10	10	10	10	10	10	10
80	1	23	3	0	3	3	1	11	8	7	8	4	6	5	5	5	4	4	7	5	8	8	7	6	8	6	5	6	6	6	8	1	8	7	8	5	5	6	3	4	3	6	6	5	5
82	2	20	1	0	1	2	1	3	1	1	1	1	1	1	1	1	1	1	1	1	1	1	1	1	1	1	1	1	1	1	1	1	3	3	2	1	1	1	1	1	1	2	2	1	1
84	1	22	3	0	1	1	1	11	3	5	3	3	6	2	1	3	2	2	5	5	2	1	2	2	2	4	3	5	2	4	7	4	3	2	2	3	3	3	3	3	3	2	4	1	2
86	1	23	1	1	4	3	3	11	1	1	1	2	2	1	1	1	1	1	3	3	1	2	1	2	1	1	1	1	1	1	2	1	1	1	1	1	1	1	1	1	1	1	1	1	1
87	1	23	4	1	1	1	2	2	9	9	10	10	10	10	10	10	10	10	10	10	8	6	6	7	7	8	8	8	9	9	9	6	10	9	7	9	9	7	8	7	6	6	5	8	6
89	1	19	2	0	1	1	1	14	2	2	1	4	5	4	5	1	3	3	8	7	6	6	6	5	4	9	8	7	7	5	5	8	9	6	6	5	4	1	5	7	7	4	8	7	8
90	1	21	3	0	1	1	1	11	10	9	6	9	8	9	10	9	7	9	9	9	10	7	7	4	6	7	6	7	3	5	9	2	10	7	5	8	7	8	7	6	6	6	3	6	3
91	1	23	1	1	4	3	1	13	6	7	6	5	2	1	1	1	3	5	10	10	10	9	9	8	9	10	7	6	5	4	4	1	5	4	4	3	3	1	5	9	10	9	9	10	7
92	1	23	3	0	1	6	1	2	10	10	10	10	10	10	10	10	10	10	10	10	10	10	10	10	10	10	10	10	10	10	10	10	10	10	10	10	10	10	10	10	10	10	10	10	10
93	2	23	3	0	1	6	1	2	10	10	10	10	10	10	10	10	10	10	10	10	10	10	10	10	10	10	10	10	10	10	10	10	10	10	10	10	10	10	10	10	10	10	10	10	10
94	2	23	3	0	1	1	1	11	8	8	2	6	6	8	5	5	5	5	5	5	7	7	8	7	7	9	5	4	3	3	5	3	10	8	10	8	8	2	6	7	8	8	8	8	8
95	1	20	1	0	2	5	1	11	8	7	4	9	4	5	5	7	2	4	6	8	5	7	8	3	6	6	9	5	6	3	9	8	7	3	8	5	4	2	7	4	6	6	9	7	8
96	1	18	1	0	3	5	2	7	7	7	9	8	7	9	6	6	6	7	9	7	10	8	8	5	5	5	8	3	6	6	4	8	5	5	6	7	7	3	7	9	8	8	6	4	8
97	1	22	3	1	4	6	1	7	10	10	10	10	10	10	10	10	10	10	10	10	10	10	10	10	10	10	10	10	10	10	10	10	10	10	10	10	10	10	10	10	10	10	10	10	10
98	1	23	3	0	1	1	3	12	10	10	10	10	10	10	10	10	10	10	10	10	10	6	5	8	8	10	3	10	5	10	1	10	4	8	9	9	9	1	9	9	10	10	9	10	10
99	2	21	1	1	2	1	1	2	7	8	10	10	10	10	10	10	10	10	10	10	10	10	10	10	10	10	8	10	8	10	10	10	10	10	10	10	10	10	10	10	10	10	10	10	10
100	1	18	1	0	2	1	1	8	6	5	2	3	2	4	9	9	9	9	10	10	10	10	10	10	10	10	2	7	2	9	3	5	4	10	10	2	7	5	9	10	10	5	10	10	2
101	1	31	1	0	3	3	1	2	8	8	9	7	7	9	10	7	9	9	10	10	10	10	10	7	6	10	6	10	7	10	2	2	10	8	10	10	3	7	10	9	10	10	10	9	10
102	2	19	1	0	1	1	3	15	5	6	5	6	7	5	6	6	5	6	6	6	4	6	5	6	6	6	7	6	5	6	5	6	6	5	6	7	5	6	5	6	5	6	6	5	6
104	1	20	2	0	3	1	1	2	4	4	6	7	7	6	6	4	1	1	1	2	6	10	8	10	8	10	3	4	3	4	8	5	10	7	10	8	8	6	8	8	10	10	10	10	8
105	1	23	2	1	1	3	1	13	7	8	8	8	8	6	7	6	7	10	9	10	8	9	9	10	10	8	7	10	7	10	10	10	1	10	8	10	10	6	7	9	9	10	10	10	10
106	1	29	1	1	3	1	3	15	6	4	6	4	3	1	1	2	3	2	8	7	2	4	2	1	3	5	4	3	2	5	7	1	1	9	9	1	3	3	1	3	2	2	4	8	3
108	1	19	1	0	2	7	1	2	1	1	1	1	1	1	2	3	1	4	5	4	2	1	1	1	2	1	5	1	2	2	3	1	1	2	6	5	1	1	2	2	1	1	1	2	1
109	1	21	3	1	1	3	1	7	10	10	5	10	10	6	6	10	10	7	8	10	8	10	10	10	10	10	6	8	8	9	3	10	10	10	10	10	7	8	10	9	10	7	10	10	8
110	1	23	3	0	3	3	1	7	8	7	6	5	6	9	7	6	6	6	6	6	8	8	6	6	5	7	9	9	10	10	10	10	10	10	10	10	9	10	10	10	10	10	9	10	10
111	1	35	2	0	3	3	1	2	5	5	5	2	2	2	3	5	8	6	1	5	6	5	3	2	2	3	5	8	8	6	6	8	1	7	1	1	1	3	1	1	4	2	1	3	1
112	1	31	2	0	3	3	1	1	10	9	8	8	8	9	7	7	5	5	8	5	8	8	7	7	8	8	7	9	8	6	9	8	9	9	10	7	8	8	8	6	9	8	7	9	9
113	1	28	4	1	1	1	1	12	4	4	6	4	4	4	4	5	2	4	6	7	3	5	2	3	4	6	5	6	6	6	3	4	5	5	5	5	5	2	4	4	4	4	3	5	4
117	1	18	1	0	3	6	1	2	3	7	6	2	9	5	6	5	5	5	5	5	5	5	3	3	4	4	4	4	5	3	3	4	2	2	4	2	2	2	2	4	2	2	2	3	3
118	1	26	4	1	4	3	1	16	5	4	8	9	10	7	10	10	10	10	10	10	10	10	10	10	10	10	10	7	7	7	10	4	2	10	5	10	10	10	10	10	4	5	10	10	10
119	1	22	4	0	1	3	3	7	4	5	6	5	4	3	1	3	2	1	5	3	6	3	4	1	1	2	1	1	4	5	6	4	5	2	7	5	5	5	5	5	5	4	5	2	1
121	2	22	4	0	1	1	3	2	3	2	1	1	1	1	1	1	1	1	6	4	1	1	1	1	1	1	1	6	1	1	4	1	1	1	1	5	1	1	1	1	1	1	1	1	1
122	2	22	4	0	3	3	3	7	5	5	3	5	4	4	4	4	5	4	4	4	5	5	5	5	5	10	5	5	4	1	3	5	5	5	4	5	4	1	4	5	5	6	5	5	5
123	2	19	1	0	1	1	1	7	5	5	5	3	7	1	5	8	10	10	10	10	7	10	10	10	10	7	5	8	6	8	10	1	10	6	10	10	10	7	8	6	5	6	10	10	10
124	2	26	4	1	1	1	1	7	8	8	5	4	2	2	3	3	3	3	3	3	1	7	3	3	3	1	2	2	2	2	6	3	10	8	2	2	2	7	4	2	2	8	8	8	9
125	1	22	4	1	3	4	1	3	9	9	9	7	7	7	5	5	5	8	9	9	9	9	9	9	10	10	6	7	7	9	9	9	5	9	4	9	9	8	9	9	8	10	10	10	9
126	1	22	2	0	3	3	3	2	10	10	10	10	9	10	10	9	9	10	10	10	3	9	10	2	4	5	10	10	6	10	10	10	7	8	9	7	10	10	10	10	10	9	8	8	7
128	2	35	2	1	1	1	3	2	6	4	3	8	7	7	7	7	9	7	7	7	8	7	8	8	8	10	1	10	2	3	10	7	7	6	6	6	6	5	8	5	5	6	6	7	5
130	1	19	1	0	1	3	1	6	2	2	4	6	6	6	5	6	5	6	5	5	6	6	6	5	6	6	6	5	5	6	7	5	6	6	7	7	6	5	6	6	6	6	7	6	6
131	1	20	0	0	1	3	1	6	3	3	4	5	5	5	4	7	2	4	9	5	4	7	8	7	8	7	3	4	3	4	3	2	1	5	3	3	3	1	8	7	7	8	8	8	4
132	1	20	1	0	1	3	1	6	5	5	5	5	5	5	5	5	5	5	5	5	3	7	5	3	5	8	3	7	3	6	5	1	10	7	1	8	4	1	6	5	7	6	1	7	1
133	2	23	3	0	1	1	3	4	1	1	1	8	10	10	10	10	10	10	10	10	10	10	10	10	10	7	7	6	5	9	10	10	10	10	10	9	10	2	10	10	8	10	10	10	5
134	1	22	4	0	3	1	3	2	5	4	2	1	2	2	3	3	3	3	4	3	6	7	5	8	5	8	8	4	4	4	5	1	10	10	10	10	8	8	8	8	8	8	8	8	9
135	1	21	2	1	3	3	1	6	9	8	7	10	10	10	10	10	9	9	9	9	10	9	10	10	10	10	9	8	10	9	8	7	10	8	8	10	9	7	10	10	10	10	9	10	10
136	1	22	4	0	3	3	3	13	5	3	3	1	8	7	6	5	3	8	9	7	3	1	1	3	1	3	1	8	8	1	10	10	6	1	1	10	7	5	1	1	2	4	1	1	7
140	1	19	1	0	6	3	1	6	9	10	10	8	10	9	9	9	9	10	10	10	10	10	10	10	10	10	8	8	9	7	9	6	10	9	9	9	5	3	9	9	9	9	10	10	7
141	2	24	3	1	1	1	1	3	5	5	5	1	1	1	5	5	5	6	6	6	6	5	5	5	5	5	1	4	1	3	4	1	10	6	9	7	6	5	6	5	5	5	5	5	4
144	1	19	1	1	3	3	2	7	7	7	9	4	6	8	5	6	7	9	9	9	5	5	5	5	5	5	5	5	5	5	5	5	5	5	5	5	5	5	5	5	5	5	5	5	5
145	2	21	2	1	2	2	1	7	1	3	1	7	6	9	10	9	3	8	8	9	6	1	1	2	2	2	2	6	7	7	1	1	10	2	6	6	3	3	3	3	3	3	1	1	2
146	1	21	2	1	2	2	1	7	1	3	1	7	6	9	10	9	3	8	8	9	6	1	1	2	2	2	2	6	7	7	1	1	10	2	6	6	3	3	3	3	3	3	1	1	2
147	1	22	4	0	3	3	3	7	8	8	8	10	10	10	6	6	5	10	10	10	9	9	9	10	10	10	10	10	10	10	10	10	10	10	10	10	10	10	10	10	10	10	10	10	8
148	1	20	0	0	1	1	1	6	5	5	5	1	1	1	1	1	1	1	1	1	1	1	1	1	1	1	1	1	1	1	1	1	1	1	1	1	1	1	1	1	1	1	1	1	1
150	2	22	3	0	1	1	1	3	4	1	3	1	2	2	7	8	5	5	6	8	6	5	4	2	1	5	8	6	7	1	9	1	9	4	6	7	6	1	5	5	5	4	8	9	1
152	2	20	2	1	3	3	3	2	10	10	10	1	1	1	1	1	2	10	10	10	10	1	1	10	10	10	10	10	10	10	10	2	10	10	10	10	10	2	2	5	5	6	5	1	1
153	2	22	2	1	2	1	3	13	1	2	1	1	1	1	1	1	1	1	5	1	1	1	1	1	1	1	1	2	1	2	1	1	1	1	1	1	1	1	1	1	1	1	2	2	1
154	2	20	2	0	2	1	3	7	2	4	10	10	10	1	1	1	1	1	4	4	3	9	5	5	10	10	2	1	1	1	2	1	1	1	1	1	1	1	1	1	8	1	6	1	1
155	1	20	1	1	7	3	1	7	5	4	4	4	4	2	2	3	2	2	8	8	3	3	3	3	3	6	1	3	1	6	3	1	1	2	6	4	3	1	2	3	2	2	2	6	2
156	2	21	3	0	3	1	2	1	8	8	8	3	4	6	7	6	6	6	7	6	9	3	4	10	6	5	3	4	4	4	2	2	10	4	4	5	5	6	5	5	5	5	5	5	5
157	2	23	2	1	1	1	2	7	1	1	1	8	8	8	8	5	6	8	8	8	2	9	4	7	4	1	2	2	2	5	2	1	3	2	4	5	6	2	2	4	4	3	4	4	1
158	2	23	4	0	4	3	1	7	9	9	9	10	10	10	8	8	7	7	9	8	9	9	9	9	9	9	8	8	8	10	9	9	10	9	10	10	9	9	9	9	9	9	10	10	10
159	1	25	4	1	1	1	1	7	10	10	10	8	8	8	8	8	8	8	8	8	7	8	8	8	8	9	7	9	8	8	8	8	10	8	10	8	8	9	8	8	8	8	9	10	8
160	1	21	2	0	3	1	2	3	4	4	2	1	2	5	4	3	1	3	2	2	2	1	2	2	1	1	4	7	5	1	1	1	8	4	1	2	3	1	2	2	4	2	2	3	3
162	1	22	3	0	3	3	3	13	1	1	1	2	1	1	1	1	1	1	1	1	1	1	1	1	1	1	1	1	1	1	1	1	1	1	1	1	1	1	1	1	1	1	1	1	1
163	2	20	1	1	2	1	3	1	5	4	4	9	8	7	7	7	7	8	7	8	7	6	8	8	9	9	9	9	9	8	9	9	8	8	9	9	9	6	7	9	8	8	8	8	9
164	1	22	3	1	1	2	3	17	1	1	2	2	2	2	1	1	1	1	3	2	2	3	1	1	1	1	2	1	2	2	1	1	2	2	2	1	2	2	1	2	1	2	1	1	1
165	1	21	3	0	3	2	3	2	2	3	1	1	2	2	2	2	1	1	2	4	2	2	2	2	1	1	2	1	1	1	5	2	5	2	3	3	4	1	1	2	2	2	3	2	3
167	1	23	3	1	3	3	3	2	5	5	7	5	5	5	5	5	5	5	5	5	5	5	5	5	5	5	5	5	5	5	7	5	4	5	5	5	3	4	4	5	3	5	5	5	3
170	2	22	4	1	1	3	2	7	2	3	3	5	6	6	5	4	4	4	4	4	6	6	7	8	6	8	4	6	5	5	5	1	4	1	1	2	3	1	4	5	5	5	5	4	2
171	2	23	4	1	1	1	2	7	10	10	9	10	10	10	10	10	9	10	10	10	10	10	10	10	10	10	10	10	10	10	10	10	10	5	10	10	10	10	10	10	10	10	10	10	10
172	1	23	4	0	1	1	2	7	5	7	3	7	5	7	6	4	5	5	6	6	6	6	5	7	7	7	5	2	3	1	7	6	10	5	5	5	5	5	5	5	5	5	5	5	5
173	1	19	2	1	5	1	3	2	9	9	9	9	9	10	8	8	8	8	10	9	10	9	9	9	9	9	10	9	9	8	10	10	10	9	9	9	9	9	9	9	8	8	9	9	8
174	1	22	3	1	3	2	3	3	5	6	5	5	5	5	5	5	5	5	5	5	5	5	5	5	5	5	5	5	5	5	5	5	5	5	5	5	5	5	5	5	5	5	5	5	5
176	2	21	2	1	3	3	3	3	6	5	7	8	10	7	4	4	4	6	8	8	6	6	8	6	4	2	3	2	2	2	2	2	7	6	7	5	5	1	1	5	7	3	9	3	2
177	2	21	2	1	3	3	3	3	6	5	7	8	10	7	4	4	4	6	8	8	6	6	8	6	4	2	3	2	2	2	2	2	7	6	7	5	5	1	1	5	7	3	9	3	2
178	1	21	2	1	2	3	1	3	4	1	3	1	1	3	1	6	4	7	9	10	5	2	7	1	1	1	1	1	2	4	7	7	3	8	9	3	9	5	9	8	8	8	7	5	3
179	1	20	1	0	3	3	1	6	9	9	8	10	9	8	9	9	5	10	9	10	10	8	9	7	7	10	8	7	7	3	4	1	10	8	7	6	6	1	10	7	5	6	9	10	3
180	1	21	2	1	5	1	1	6	10	10	10	10	10	10	10	10	10	10	10	10	9	10	10	9	9	10	8	10	10	10	10	10	9	10	10	10	10	10	10	10	10	10	10	10	10
181	1	24	5	0	3	3	1	3	10	10	10	3	3	4	3	3	3	4	4	4	3	1	1	1	1	4	7	6	6	5	4	10	5	10	10	10	10	10	10	10	10	10	10	10	10
182	1	22	3	1	1	3	1	7	2	2	2	5	1	1	1	1	1	1	2	2	5	1	2	1	1	2	1	1	2	1	1	1	1	2	1	1	1	1	1	1	1	1	1	1	1
184	2	22	4	0	1	1	1	7	6	6	6	7	4	2	5	5	4	4	4	4	1	1	2	5	5	1	6	6	6	1	1	1	10	1	6	1	1	1	1	2	1	6	5	1	1
185	1	20	2	0	2	2	3	7	1	1	1	1	1	1	1	2	1	1	1	1	2	1	1	1	1	1	2	1	1	1	1	1	1	1	1	1	1	1	1	1	1	1	1	1	1
186	1	20	2	0	2	2	3	7	5	7	7	7	7	7	3	3	1	1	5	7	6	7	6	5	7	3	3	3	3	3	1	7	7	7	6	1	2	1	1	2	4	6	9	7	1
187	2	28	3	0	3	3	1	7	8	8	8	8	10	10	10	10	10	10	10	10	9	8	9	10	10	10	8	10	10	10	10	10	10	10	10	10	10	10	10	10	10	10	10	10	10
189	2	21	3	0	1	4	2	3	10	10	10	10	10	8	8	9	9	9	10	10	10	10	10	10	10	10	10	10	10	10	10	10	10	10	10	10	10	10	10	10	10	10	10	10	10
190	1	22	1	0	1	1	1	1	4	4	4	4	9	8	8	7	8	8	8	9	8	8	10	9	9	10	10	10	10	10	10	10	10	10	10	10	10	10	10	10	10	10	10	10	10
191	1	23	4	0	1	1	1	1	5	5	5	4	4	3	4	4	4	4	7	6	2	4	4	4	4	4	4	4	4	4	4	4	2	4	4	4	3	2	2	3	4	4	5	4	4
192	2	24	4	0	1	1	1	1	10	10	10	10	10	10	8	6	8	10	10	10	7	7	5	10	8	8	7	8	10	9	9	4	7	9	9	7	7	8	9	9	7	7	8	10	10
194	1	22	4	0	3	1	3	3	4	4	6	1	1	1	5	5	5	5	6	6	4	5	9	9	9	9	1	5	1	1	9	3	10	1	5	1	5	1	7	6	1	4	6	10	1
195	1	22	3	0	2	1	1	4	5	5	5	9	9	10	8	8	9	9	9	9	9	8	9	10	10	7	9	9	9	9	9	9	10	7	8	8	8	8	8	8	7	10	9	8	8
196	1	19	1	1	2	1	1	4	4	5	5	5	6	4	5	6	6	6	5	5	5	6	6	7	7	7	4	4	4	3	5	6	5	5	6	5	6	1	5	5	5	5	5	5	1
197	1	21	2	0	2	3	1	1	6	8	7	10	10	9	9	10	6	5	10	9	10	9	9	9	10	9	8	8	8	4	7	6	9	10	10	8	8	3	10	9	9	10	10	9	5
198	1	20	2	1	1	1	1	7	1	1	1	6	1	6	6	5	2	4	9	9	5	5	4	9	5	6	4	2	4	4	4	1	9	7	5	2	2	1	2	3	3	4	3	1	1
199	1	20	2	1	1	1	1	3	1	2	5	4	2	1	2	5	1	5	5	3	1	3	1	1	5	2	1	3	3	1	3	1	8	4	3	2	2	1	2	4	4	3	5	5	8
200	1	21	2	0	3	3	1	7	1	1	1	1	5	1	4	5	1	1	1	1	1	6	5	3	3	1	1	1	1	1	1	1	5	5	5	5	4	1	1	5	4	5	6	6	1
201	1	21	3	1	1	1	1	7	5	5	4	4	8	7	6	7	5	6	8	7	6	4	5	8	5	8	6	8	6	6	5	3	10	7	6	9	7	5	5	6	7	7	6	8	5
202	1	21	2	1	1	1	2	7	4	4	3	3	4	3	3	4	3	3	5	4	6	6	5	6	6	7	2	3	2	7	6	1	8	7	5	7	7	5	7	5	7	7	4	6	6
203	1	21	2	1	1	1	2	3	1	2	1	3	2	2	1	3	2	2	2	3	1	2	4	1	2	3	1	1	2	2	1	1	6	3	3	1	2	2	4	3	3	3	3	5	4
207	1	26	4	1	4	3	1	7	10	10	10	10	10	10	10	10	10	10	10	10	10	10	10	10	10	10	10	10	10	10	10	10	10	10	10	10	10	10	10	10	10	10	10	10	10
208	2	21	1	1	8	3	1	2	1	1	1	5	7	8	9	9	7	8	9	9	9	10	8	10	10	1	5	3	5	8	1	10	10	8	8	10	5	1	9	9	1	5	9	2	7
209	2	21	1	1	1	1	1	3	10	10	6	10	10	3	10	10	10	10	10	10	10	10	10	10	10	10	8	10	10	10	10	10	10	10	10	10	5	5	10	10	10	10	10	10	10
210	1	23	5	0	1	1	1	13	9	6	5	9	9	8	9	9	9	9	9	9	9	8	9	9	9	9	8	9	8	10	5	5	10	9	9	10	9	8	9	9	9	9	9	9	9
211	2	21	2	0	2	5	2	7	3	3	2	2	1	1	1	1	1	1	2	2	1	1	1	1	2	2	1	5	1	1	1	2	1	1	1	1	2	1	1	2	2	6	2	2	2
212	1	23	3	0	3	1	2	6	9	2	4	9	10	2	7	7	8	6	9	7	4	10	8	8	8	9	8	10	9	8	6	9	9	9	8	7	4	8	6	8	9	8	7	8	7
213	1	18	1	0	2	2	3	6	1	2	3	2	1	1	3	4	4	4	4	1	3	2	3	1	3	2	1	1	1	2	3	1	2	1	1	2	2	1	2	1	1	2	1	4	1
214	1	20	1	0	2	1	3	7	3	6	1	8	5	2	1	7	3	7	10	10	4	4	7	5	3	9	4	5	3	4	7	5	10	6	10	10	4	5	8	8	3	9	6	8	4
215	1	23	3	1	1	1	1	7	8	7	6	7	8	8	8	8	8	9	9	9	7	6	8	6	8	9	5	6	5	6	7	9	10	8	7	7	6	7	8	9	9	8	8	8	8
216	1	21	3	1	1	1	1	18	3	3	1	2	4	3	2	2	2	3	2	2	2	3	3	3	3	3	1	2	1	1	3	2	5	2	1	3	3	1	2	2	3	2	1	4	3
218	1	23	3	1	3	3	1	16	8	8	6	9	9	10	10	10	9	9	9	9	7	8	8	8	7	7	6	7	6	8	5	6	9	7	7	7	8	6	7	6	6	8	7	8	7
219	1	20	1	1	3	3	1	3	10	10	10	10	10	10	10	10	10	10	10	10	10	10	10	10	10	10	10	10	10	10	10	10	10	10	10	10	10	10	10	10	10	10	10	10	10
221	2	21	2	0	3	3	1	3	5	5	2	10	8	8	8	9	1	9	9	9	9	10	9	9	10	10	5	7	7	1	5	6	6	7	6	7	3	1	5	5	10	10	10	5	1
224	1	23	4	1	3	3	1	18	2	5	7	6	10	10	7	10	10	10	10	10	10	10	8	8	8	7	10	10	10	10	10	2	10	10	6	6	7	5	10	10	10	10	8	8	6
225	1	20	1	0	1	1	1	3	9	10	6	9	10	9	10	10	9	9	9	10	5	9	9	9	8	10	4	7	3	3	4	3	10	10	2	9	10	2	6	10	10	7	9	7	9
226	1	22	3	0	3	1	1	18	8	6	6	9	9	10	8	8	7	8	9	9	9	8	8	9	9	8	7	8	8	8	8	8	10	9	8	8	8	8	8	8	8	5	8	9	8
227	1	20	0	0	3	3	1	3	5	5	7	8	9	8	7	9	8	9	9	9	7	9	7	9	9	9	7	7	5	6	8	8	3	9	7	8	7	6	8	8	9	9	7	9	8
228	1	22	2	1	3	3	1	3	3	3	1	10	9	9	3	3	1	2	3	3	7	8	7	8	8	9	6	6	6	4	6	2	9	4	4	6	5	1	5	5	4	3	5	5	3
229	2	23	4	1	3	3	1	10	3	3	3	7	7	8	6	8	8	8	6	7	7	7	7	7	7	3	6	7	6	6	4	7	7	6	5	4	4	6	6	5	6	6	6	6	5
230	2	20	0	1	3	3	1	3	4	3	4	6	9	8	8	8	6	8	6	7	9	8	7	7	6	6	4	5	3	4	3	3	6	4	4	4	4	4	4	4	3	4	4	4	4
231	1	21	2	0	1	3	1	3	3	2	1	4	4	7	7	7	4	7	8	8	7	6	8	7	6	7	5	7	3	6	7	1	7	2	6	6	3	1	3	5	2	1	5	1	1
234	1	22	4	1	1	1	1	18	6	3	2	6	5	6	9	9	9	9	9	9	9	9	9	4	5	8	8	8	8	8	10	2	9	8	8	7	7	9	9	9	9	8	9	9	8
236	1	21	3	1	3	3	1	10	1	1	1	6	10	10	10	10	10	10	10	10	6	4	5	4	6	6	8	7	7	7	7	1	7	4	1	8	8	2	7	7	7	7	7	7	8
237	1	22	3	1	1	1	1	3	2	2	1	10	7	8	8	8	7	8	8	8	9	9	9	9	9	9	6	7	7	8	6	5	8	8	7	8	7	7	7	8	8	7	8	8	8
239	1	21	2	0	3	3	1	3	5	5	2	10	8	8	8	9	1	9	9	9	9	10	9	9	10	10	5	7	7	1	5	6	6	7	6	7	3	1	5	5	10	10	10	5	1
240	1	21	2	0	1	1	1	3	9	4	8	10	10	10	10	6	5	10	10	10	7	10	10	10	10	10	10	10	10	10	10	10	10	10	10	10	10	10	10	10	10	10	10	10	10
242	2	21	2	1	6	1	1	3	4	4	1	8	9	9	3	5	1	5	6	2	9	8	3	7	8	9	2	3	3	3	6	1	1	1	1	2	3	1	7	8	7	8	8	9	2
243	1	20	0	0	1	3	1	3	5	5	5	5	5	4	4	6	4	5	10	10	3	8	8	8	7	7	3	5	2	1	5	1	1	5	3	3	4	1	5	5	6	5	5	5	5
245	1	21	2	1	1	7	1	16	8	9	9	10	10	10	8	8	9	10	10	10	10	10	8	10	10	10	9	10	10	10	10	10	10	10	10	10	10	10	10	8	10	9	7	10	10
246	1	21	2	1	6	1	1	3	4	4	1	8	9	9	3	5	1	5	6	2	9	8	3	7	8	9	2	3	3	3	6	1	1	1	1	2	3	1	7	8	7	8	8	9	2
248	1	19	1	1	1	1	1	3	2	2	1	9	10	8	8	7	4	6	7	6	8	7	6	7	8	10	6	5	5	1	4	1	6	4	1	1	1	1	6	8	8	8	8	8	3
249	1	20	2	0	1	3	1	3	7	7	6	9	9	9	8	8	8	9	9	8	8	9	8	9	9	8	6	7	7	6	8	6	9	7	7	8	8	5	7	9	8	7	9	9	8
250	1	22	3	1	1	1	1	3	2	2	1	10	7	8	8	8	7	8	8	8	9	9	9	9	9	9	6	7	7	8	6	5	8	8	7	8	7	7	7	8	8	7	8	8	8
251	1	20	2	0	1	3	1	3	7	7	6	9	9	9	8	8	8	9	9	8	8	9	8	9	9	8	6	7	7	6	8	6	9	7	7	8	8	5	7	9	8	7	9	9	8
252	1	20	2	0	1	3	1	3	7	7	6	9	9	9	8	8	8	9	9	8	8	9	8	9	9	8	6	7	7	6	8	6	9	7	7	8	8	5	7	9	8	7	9	9	8
253	1	19	1	0	1	1	1	3	2	1	1	3	2	1	4	3	1	2	8	10	9	10	10	5	8	8	5	2	3	1	7	1	7	7	10	9	1	1	8	10	10	9	10	10	7
254	2	20	0	1	3	3	1	3	4	3	4	6	9	8	8	8	6	8	6	7	9	8	7	7	6	6	4	5	3	4	3	3	6	4	4	4	4	4	4	4	3	4	4	4	4
255	2	19	1	1	1	1	1	3	2	2	1	9	10	8	8	7	4	6	7	6	8	7	6	7	8	10	6	5	5	1	4	1	6	4	1	1	1	1	6	8	8	8	8	8	3
256	1	19	1	1	1	1	1	3	2	2	1	9	10	8	8	7	4	6	7	6	8	7	6	7	8	10	6	5	5	1	4	1	6	4	1	1	1	1	6	8	8	8	8	8	3
257	2	23	2	1	3	3	1	19	1	1	1	10	10	10	9	9	9	8	8	9	7	8	9	9	9	1	7	7	6	7	1	1	5	7	5	7	6	6	6	8	8	6	8	8	7
259	2	18	1	0	1	1	1	3	8	8	10	3	2	2	5	5	3	2	1	2	7	1	2	2	5	8	2	2	6	1	5	1	1	8	8	3	7	1	2	5	2	3	2	3	6
261	1	20	2	1	2	2	3	6	1	1	1	1	1	1	1	1	1	2	1	1	1	1	2	1	1	1	1	1	1	1	1	1	1	1	1	1	1	1	1	1	1	1	1	1	1
262	2	24	4	0	1	1	2	7	10	10	10	10	10	10	10	10	10	10	10	10	7	10	10	10	10	10	10	10	10	10	10	1	10	10	10	10	10	10	10	10	10	10	10	10	10
264	1	23	3	1	3	1	1	8	5	3	4	8	8	8	6	9	6	9	9	9	6	3	6	3	5	7	7	8	7	7	7	8	10	10	8	10	8	5	5	5	8	7	5	9	5
265	1	22	1	0	9	2	2	7	1	1	3	7	7	2	6	7	4	7	7	7	8	8	5	7	7	8	7	5	6	5	8	5	7	5	5	6	5	1	6	6	7	7	7	5	5
268	1	21	1	1	2	1	1	2	1	1	1	1	1	1	1	1	1	1	3	2	1	1	4	1	1	1	1	1	1	1	2	1	2	1	1	1	1	1	2	1	1	1	2	1	1
269	2	21	2	1	2	2	3	7	1	1	1	1	1	1	1	2	1	5	8	4	1	1	1	1	1	1	4	4	4	4	1	5	4	5	5	5	5	5	5	5	5	5	5	5	5
270	1	24	2	1	1	1	2	7	10	10	10	10	10	10	10	10	10	10	10	10	10	10	10	10	10	10	10	10	10	10	10	10	10	10	10	10	10	10	10	10	10	10	10	10	10
271	1	19	0	0	2	1	2	2	5	4	3	8	7	8	10	10	2	9	9	10	10	10	10	10	10	10	6	9	4	5	9	7	8	9	6	5	3	1	8	7	9	8	8	9	2
272	2	20	1	0	1	9	1	7	1	1	1	1	1	4	4	5	2	5	10	10	10	9	6	5	7	8	8	4	5	4	6	1	10	10	10	10	10	1	8	7	8	8	9	10	6
273	1	21	1	0	1	2	3	3	1	1	1	1	1	1	1	1	1	1	1	1	1	1	1	1	1	1	1	1	1	1	1	1	1	1	1	1	1	1	1	1	1	1	1	1	1
274	1	21	1	0	1	2	3	3	1	1	1	1	1	1	1	1	1	1	1	1	1	1	1	1	1	1	1	1	1	1	1	1	1	1	1	1	1	1	1	1	1	1	1	1	1
275	1	22	3	0	1	1	3	2	1	2	2	2	2	1	2	1	2	1	9	7	7	2	1	2	2	1	1	4	3	6	2	2	8	1	1	4	6	1	1	1	2	2	2	2	1
276	2	25	4	1	3	3	1	7	10	10	10	10	10	10	10	10	10	10	10	10	10	10	10	10	10	10	10	10	10	10	10	10	10	10	10	10	10	10	10	10	10	10	10	10	10
277	2	21	3	1	3	2	3	2	6	6	1	6	10	10	10	10	10	10	10	10	10	10	10	10	10	10	10	10	10	10	10	1	10	10	10	10	10	10	10	10	10	10	10	10	10
278	2	22	2	0	2	2	3	7	2	1	1	3	3	2	3	3	3	3	6	6	1	2	1	1	1	1	1	2	1	1	1	2	5	1	2	1	1	1	1	1	1	1	1	1	1
280	1	21	3	0	2	2	1	2	1	2	1	1	2	1	1	2	1	2	2	1	1	1	1	1	1	2	2	2	2	1	1	1	1	2	2	1	1	1	2	1	1	1	1	2	2
281	2	21	3	0	2	2	1	2	1	2	1	1	2	1	1	2	1	2	2	1	1	1	1	1	1	2	2	2	2	1	1	1	1	2	2	1	1	1	2	1	1	1	1	2	2
282	1	21	3	1	3	3	3	2	5	6	1	3	1	1	2	3	3	3	5	5	4	2	2	3	3	6	2	4	3	2	2	3	4	4	4	4	3	1	4	3	5	4	3	3	4
284	1	27	4	1	2	2	4	10	10	10	10	10	10	10	10	10	10	10	10	10	10	10	10	10	10	10	1	10	10	10	10	10	10	10	10	10	10	10	10	10	10	10	10	10	10
286	1	23	4	1	2	2	1	2	3	10	5	7	2	1	1	2	2	4	9	6	8	8	6	5	6	6	2	2	2	1	6	2	2	2	2	2	5	1	2	6	7	2	4	5	1
287	2	22	1	1	2	2	2	11	6	5	5	8	7	4	5	5	5	5	8	8	7	8	7	2	4	8	5	5	5	5	3	1	8	7	7	6	5	5	7	8	7	8	6	3	10
288	2	21	3	1	2	2	3	2	2	2	1	2	1	1	2	1	1	1	2	2	1	1	1	1	1	1	1	1	1	1	1	1	2	1	2	2	1	1	1	1	1	1	1	1	2
289	1	19	2	1	3	9	2	2	8	9	8	9	9	8	9	10	9	9	9	9	9	9	9	9	9	9	9	9	9	10	9	9	9	9	9	8	9	9	9	8	8	9	9	8	9
290	2	26	3	0	1	1	2	2	1	1	1	1	2	4	4	4	5	5	5	5	5	1	1	1	1	1	3	5	5	6	10	6	10	10	10	10	10	7	7	7	7	6	7	8	7
291	1	18	0	0	2	2	1	13	1	1	2	2	1	1	2	1	2	1	1	1	1	1	1	1	2	1	8	2	1	2	2	10	2	1	2	2	2	2	1	1	2	1	2	2	1
295	2	23	4	1	1	1	1	2	8	7	10	10	9	8	9	8	5	6	10	8	10	10	8	10	10	9	10	8	9	10	6	1	10	10	10	10	10	9	8	7	8	7	10	10	10
296	2	23	3	0	1	3	1	16	10	4	5	9	9	5	8	8	6	7	7	7	5	6	5	7	8	8	5	8	8	6	3	3	10	9	9	8	7	7	4	7	7	8	8	8	6
298	2	27	3	1	3	3	1	18	7	7	2	7	9	9	5	5	7	7	10	9	9	9	8	9	9	9	9	9	9	7	9	9	9	9	9	9	9	9	9	9	9	9	9	9	9
299	1	21	2	0	1	1	3	13	1	1	1	1	10	4	5	5	4	9	10	7	7	1	1	8	5	4	5	9	5	5	4	5	5	5	5	5	5	1	1	5	5	5	1	1	1
300	1	22	1	1	2	1	3	7	1	1	1	1	1	1	1	1	1	2	2	3	1	1	1	1	1	1	1	1	1	1	1	1	10	1	2	4	1	1	1	1	1	1	1	10	1
301	2	24	4	0	3	3	2	7	7	8	9	9	9	5	6	7	9	9	9	9	10	10	10	10	10	9	6	6	6	8	8	9	10	8	9	9	9	8	9	9	10	10	10	10	9
302	2	28	6	0	3	3	1	2	8	6	7	9	9	6	8	9	4	7	8	8	4	4	7	8	6	9	3	4	3	7	5	7	4	7	6	8	6	5	7	9	8	8	8	9	9
303	2	19	1	1	1	1	1	3	7	8	8	5	7	7	8	9	7	7	8	8	6	6	6	5	7	7	6	7	8	7	8	9	10	10	7	9	6	4	5	7	9	7	7	9	8
304	2	20	1	0	3	8	1	3	6	4	5	5	6	9	8	9	6	8	10	10	7	6	6	4	6	7	3	4	3	4	6	7	8	7	7	10	8	4	5	7	7	6	7	7	6
306	2	23	4	1	1	1	1	6	1	1	1	1	1	1	1	1	1	5	4	4	3	2	2	1	5	2	1	1	1	1	1	1	1	1	1	1	1	1	1	2	1	1	1	1	2
309	2	30	2	0	1	3	2	7	10	10	10	10	10	10	10	10	10	10	10	10	10	10	10	10	10	10	10	10	10	10	10	10	10	10	10	10	10	10	10	10	10	10	10	10	10
312	2	19	1	0	1	1	1	2	6	5	4	6	6	8	8	8	6	6	7	7	6	3	7	6	3	6	8	8	7	5	3	5	8	7	7	7	7	4	6	6	7	7	7	7	4
314	2	21	2	1	3	2	3	7	8	7	8	7	8	8	8	8	8	8	9	8	9	8	9	9	8	9	9	9	9	9	8	9	9	5	5	9	9	7	8	9	8	9	8	5	8
316	1	19	1	1	3	2	1	3	1	1	4	1	3	3	3	2	3	5	6	6	7	7	5	4	5	3	1	1	3	1	8	7	1	7	8	6	1	1	6	7	1	7	7	8	5
317	2	21	3	1	1	1	2	7	10	10	10	10	10	10	10	10	10	10	10	10	10	10	10	10	10	10	10	10	10	10	10	10	10	10	10	10	10	10	10	10	10	10	10	10	10
318	1	21	2	1	1	3	2	7	3	4	3	5	3	6	3	5	2	6	7	5	4	4	7	4	4	3	4	3	4	4	4	1	8	4	3	6	3	1	3	4	4	1	3	7	1
319	2	25	4	1	1	1	2	7	10	10	10	9	9	9	9	9	9	9	9	9	9	9	9	10	9	9	9	9	9	9	9	8	9	8	9	9	9	9	9	9	9	10	10	10	10
321	1	20	1	0	2	1	2	7	2	2	2	7	7	8	5	4	2	3	3	5	9	3	6	9	2	1	3	3	3	2	7	2	10	4	5	4	3	2	3	4	3	2	3	3	3
323	1	21	2	1	1	1	2	7	9	9	10	8	8	8	9	9	9	9	9	9	5	2	3	8	2	6	1	10	9	9	9	9	10	9	10	10	9	9	10	3	7	9	9	9	10
325	2	20	1	0	2	1	2	7	2	2	2	7	7	8	5	4	2	3	3	5	9	3	6	9	2	1	3	3	3	2	7	2	10	4	5	4	3	2	3	4	3	2	3	3	3
326	1	22	1	1	3	3	2	7	6	6	7	10	10	10	9	9	5	6	8	10	8	6	8	10	7	5	5	10	10	10	10	10	10	7	7	10	8	3	7	10	5	10	10	5	10
327	1	19	2	1	4	3	2	7	8	7	7	7	10	10	9	8	6	7	8	10	5	6	4	4	3	2	5	9	8	8	10	5	10	2	6	9	8	8	6	5	4	3	4	2	10
329	2	23	3	1	1	2	2	7	3	4	2	6	4	4	5	4	3	3	3	3	4	3	5	3	3	3	3	3	3	3	6	1	8	1	1	4	3	3	3	4	3	5	4	1	5
330	2	20	1	0	1	1	2	3	2	2	1	3	1	1	3	2	1	2	2	3	4	1	1	2	1	2	1	2	3	2	2	1	4	5	2	3	2	1	1	2	3	3	2	2	2
331	2	21	2	0	3	6	2	7	10	10	10	10	10	10	10	10	10	10	10	10	10	10	10	10	10	10	10	10	10	10	10	10	10	10	10	10	10	10	10	10	10	10	10	10	10
332	2	23	3	0	3	3	1	3	6	6	6	2	3	3	5	4	3	3	3	3	3	1	1	3	1	3	5	7	6	6	3	2	9	6	7	5	5	7	4	3	3	4	4	3	2
333	1	23	4	1	1	1	1	7	7	7	7	7	7	7	10	5	9	9	7	5	8	10	9	9	8	8	8	8	8	8	8	1	10	10	9	9	8	8	8	10	9	9	9	9	9
334	1	23	2	1	3	1	2	7	10	10	10	10	9	9	9	9	9	9	9	9	8	6	8	9	9	9	10	10	10	9	8	8	10	10	9	9	9	10	9	9	9	9	9	10	10
337	2	21	3	1	4	6	2	7	10	10	10	10	10	10	10	10	10	10	10	10	10	10	10	10	10	10	10	10	10	10	10	10	10	10	10	10	10	10	10	10	10	10	10	10	10
338	1	22	3	1	3	3	2	8	4	2	5	1	2	3	1	4	1	1	6	1	7	1	3	2	1	2	1	5	3	1	1	1	7	7	1	4	1	1	3	3	2	1	3	5	3
339	2	21	3	1	3	3	2	2	10	10	10	8	10	10	7	9	9	8	10	10	10	8	9	9	7	7	9	10	10	10	10	10	10	10	10	10	10	10	10	10	10	10	10	8	10
340	2	23	1	1	1	1	3	7	7	7	9	8	8	7	8	9	8	9	8	10	10	8	8	8	8	7	7	9	8	8	7	5	10	8	8	8	8	8	7	8	7	8	8	8	8
341	2	25	2	0	3	3	2	7	8	8	8	10	10	10	10	10	7	10	10	10	8	9	8	10	10	10	8	10	10	10	10	10	10	10	10	10	10	7	10	10	10	10	9	10	10
342	2	24	4	1	3	1	2	13	5	6	5	9	9	9	9	9	9	9	9	9	6	6	6	6	6	6	8	8	8	8	8	8	10	10	10	10	10	10	10	10	10	10	10	10	10
345	2	21	2	1	3	3	1	7	5	5	7	8	9	6	3	4	4	4	5	5	6	6	6	6	6	4	9	9	9	9	9	9	10	9	9	8	7	5	8	8	7	7	7	8	4
346	2	23	4	1	1	1	2	7	10	10	1	10	10	10	10	10	10	10	10	10	10	10	10	10	10	10	6	10	8	10	10	10	10	10	10	10	10	10	10	10	10	10	10	10	10
347	2	23	3	1	3	4	1	7	6	6	6	6	9	8	8	9	7	7	9	8	10	10	10	10	10	10	10	10	9	9	5	1	10	9	9	9	9	8	9	9	9	8	9	9	9
348	2	27	2	0	9	2	4	7	6	8	7	10	9	9	8	8	7	9	9	9	10	10	10	9	9	8	5	5	5	5	3	4	9	5	7	8	6	6	9	9	9	8	8	5	5
349	2	27	2	1	1	1	2	7	10	10	10	10	10	10	10	10	10	10	10	10	10	10	10	10	10	10	10	10	10	10	10	10	10	10	10	10	10	10	10	10	10	10	10	10	10
350	2	26	2	1	3	1	2	7	6	6	4	10	9	8	8	8	7	8	8	8	4	6	7	8	8	8	5	6	5	6	10	7	10	6	4	7	5	7	7	6	6	7	7	8	7
351	2	19	1	0	3	1	2	7	5	5	8	2	5	5	8	5	3	5	10	1	8	1	3	1	1	1	4	5	7	4	5	3	10	5	5	3	3	3	3	3	3	3	3	3	3
353	2	21	1	1	1	1	3	8	6	5	5	5	8	7	7	7	7	7	7	8	6	7	7	8	7	8	7	7	7	7	6	7	6	6	7	6	6	6	6	7	7	7	7	7	7
354	2	24	2	0	3	6	1	7	9	8	10	9	9	10	10	10	10	10	10	10	10	10	10	10	10	10	10	10	10	10	10	10	9	10	10	10	10	10	10	10	10	10	10	10	7
356	2	29	2	0	1	1	1	3	8	8	9	7	7	8	8	8	8	9	9	8	9	10	10	10	10	8	3	4	3	5	8	5	9	6	7	8	8	3	9	9	9	8	9	9	9
357	2	23	2	1	3	3	1	7	10	10	10	10	10	10	10	10	10	10	10	10	10	10	10	10	10	10	10	10	10	10	10	10	10	10	10	10	10	10	10	10	10	10	10	10	10
359	2	26	4	0	1	7	1	13	7	8	8	8	6	6	10	9	8	10	9	9	8	8	9	10	8	6	6	10	7	10	9	6	10	8	7	10	10	7	8	10	4	10	7	8	6
362	1	21	2	1	1	3	1	7	10	10	3	10	7	8	7	10	10	10	10	10	10	10	10	10	10	7	6	6	6	10	10	6	10	10	4	7	7	8	10	10	10	10	10	10	10
364	2	24	4	1	1	3	2	7	10	9	8	9	10	10	10	10	10	10	9	10	10	10	9	9	10	8	8	10	8	10	10	10	10	9	10	10	9	10	10	10	9	10	10	10	10
366	2	20	1	1	1	1	2	7	7	7	7	9	10	10	8	8	8	8	9	9	9	8	5	7	7	7	7	9	9	9	9	9	9	8	8	9	7	7	8	7	7	7	8	9	6
368	2	22	3	0	1	3	1	7	9	9	9	7	8	7	7	7	5	8	9	9	6	4	3	7	3	7	7	9	9	10	10	4	4	8	9	9	2	5	8	7	6	6	7	8	1
369	2	20	2	1	1	1	2	6	8	9	9	10	9	7	9	4	8	7	7	8	7	6	7	8	8	4	3	4	1	3	1	8	10	1	2	4	5	4	8	8	7	7	8	7	7
370	2	24	4	0	1	1	2	7	1	1	1	3	1	5	1	2	2	2	10	5	6	7	5	1	1	1	10	10	6	6	10	6	10	5	5	6	10	4	6	6	4	10	10	5	1
373	2	22	3	1	3	3	1	16	10	10	10	10	10	10	10	10	10	10	10	10	10	10	10	10	10	10	10	10	10	10	10	10	10	10	10	10	10	10	10	10	10	10	10	10	10
374	2	25	3	0	1	1	1	3	5	5	5	1	1	1	4	2	1	4	4	4	8	5	5	7	4	7	1	1	1	1	1	1	9	5	3	8	5	1	7	7	5	6	6	7	6
375	2	19	1	1	3	3	3	7	5	4	7	8	9	8	5	6	5	5	5	5	5	5	5	5	5	5	5	5	5	5	5	5	5	5	5	5	5	5	5	5	5	5	5	5	5
376	1	24	6	0	1	1	1	3	1	1	1	1	1	1	8	8	8	8	1	8	1	2	1	1	1	1	5	8	8	4	1	3	9	4	8	6	6	3	1	1	1	1	5	8	1
377	2	20	3	0	1	1	1	3	2	1	1	1	2	1	1	2	1	1	1	1	2	2	4	1	2	2	2	2	2	2	1	2	2	2	1	2	2	2	1	1	1	1	2	2	1
378	1	26	4	1	1	3	1	7	10	10	10	10	10	10	10	10	10	10	10	10	10	10	10	10	10	10	10	10	10	10	10	10	10	10	10	10	10	10	10	10	10	10	10	10	10
379	2	33	1	1	3	1	1	7	9	9	9	7	8	8	4	7	7	8	9	9	9	9	9	8	9	9	8	8	9	9	10	9	9	9	9	10	6	5	9	9	7	7	7	8	6
380	2	25	4	0	3	3	1	3	10	10	10	5	4	5	5	7	7	8	5	5	6	5	8	5	6	8	10	10	10	10	8	10	10	9	10	10	10	10	6	7	9	8	8	10	10
381	2	22	4	1	3	3	1	3	10	10	10	7	1	1	1	1	1	1	1	1	1	1	1	5	1	1	5	7	5	3	5	1	10	5	10	1	1	10	5	10	1	5	5	10	1
382	2	22	1	0	2	2	2	7	6	6	6	6	6	6	6	6	6	6	6	6	6	6	6	6	6	6	6	6	6	6	6	6	6	6	6	6	6	6	6	6	6	7	7	6	6
383	2	25	4	0	1	3	1	10	10	10	10	5	10	10	10	10	10	10	10	10	10	10	10	10	10	10	10	10	10	10	10	10	10	10	10	10	10	10	10	10	10	10	10	10	10
385	2	21	1	0	1	1	1	3	5	4	2	1	2	1	1	1	1	1	1	1	1	1	1	1	1	1	1	8	7	3	4	1	1	1	1	1	1	1	1	1	1	1	1	1	2
386	2	20	2	0	2	2	1	2	2	1	2	1	2	1	1	2	1	1	1	2	1	1	1	1	2	1	2	2	1	2	1	1	1	1	2	1	2	1	2	1	1	2	1	2	1
387	2	28	4	1	1	1	1	3	10	10	10	8	10	10	10	10	10	10	10	10	10	8	10	10	8	8	10	10	10	10	8	8	10	10	10	10	10	10	10	10	10	10	10	10	10
390	1	22	3	0	3	3	2	7	10	7	7	9	6	4	8	6	10	10	10	8	5	10	7	7	9	4	6	3	6	7	5	7	8	7	7	10	10	9	9	9	9	9	7	7	9
391	2	25	4	0	1	1	1	3	5	1	1	3	7	4	5	6	6	6	10	6	6	7	7	6	7	7	8	9	9	6	6	7	10	9	10	8	6	7	7	5	7	7	7	7	8
392	1	19	1	0	3	3	1	3	8	7	7	7	7	7	5	7	5	7	7	7	7	7	7	7	6	7	7	6	7	3	2	2	9	7	7	7	6	2	6	7	7	7	5	8	5
394	2	20	1	1	2	5	2	7	2	3	3	1	3	2	2	3	3	5	5	5	3	1	3	3	4	5	4	2	4	4	5	4	8	5	4	5	1	1	5	4	3	1	4	5	1
400	2	25	3	1	3	6	2	7	10	10	10	10	10	10	10	10	10	10	10	10	10	10	10	10	10	10	10	10	10	10	10	10	10	10	10	10	10	10	10	10	10	10	10	10	10
401	2	21	1	1	1	1	3	2	6	6	6	6	5	2	3	4	2	5	5	5	5	5	5	5	5	5	3	3	5	2	7	7	2	5	5	5	5	1	5	4	5	5	5	5	5
403	1	23	3	1	3	3	1	3	1	1	2	1	1	1	4	2	2	1	8	7	5	1	4	5	1	10	5	1	2	1	1	1	10	3	10	7	9	1	4	8	8	1	1	8	1
404	1	20	2	0	3	2	1	3	7	7	7	9	9	9	10	10	10	10	10	10	10	9	10	10	9	9	9	9	7	9	7	7	10	10	9	10	10	10	10	10	9	9	9	10	7
406	1	20	1	0	1	2	3	7	6	5	3	1	2	3	1	1	1	1	1	5	2	1	4	3	1	1	2	4	2	1	1	6	10	10	10	1	2	1	2	1	2	7	6	2	2
407	1	20	1	0	1	2	3	7	6	5	3	1	2	3	1	1	1	1	1	5	2	1	4	3	1	1	2	4	2	1	1	6	10	10	10	1	2	1	2	1	2	7	6	2	2
408	1	22	3	1	3	3	1	3	4	6	5	4	7	2	1	1	1	1	3	4	3	7	3	3	3	3	1	8	3	2	1	1	5	2	8	1	1	1	8	5	6	9	9	2	5
410	2	23	4	1	1	1	1	1	7	5	5	1	2	2	3	3	5	5	6	5	3	1	3	2	1	4	5	8	8	8	2	2	10	7	5	8	7	4	2	3	5	3	3	8	1
413	1	24	4	1	1	1	2	1	2	3	3	9	9	10	10	10	6	10	10	9	10	9	9	10	9	10	10	10	9	8	6	3	10	10	10	10	9	4	10	9	10	10	10	10	9
415	1	19	1	0	3	3	2	9	2	2	2	2	2	1	6	5	4	5	5	5	5	6	6	3	2	3	3	4	4	5	6	5	6	7	5	5	5	3	1	5	4	2	5	8	6
416	2	25	4	0	1	3	1	1	5	2	2	5	5	5	8	8	8	8	9	9	8	5	7	7	5	7	7	8	8	8	8	3	10	6	6	8	8	7	8	6	7	8	6	7	3
418	1	22	3	0	1	1	1	1	3	3	3	4	2	6	8	8	6	8	8	8	9	2	8	1	1	4	7	7	6	8	5	3	1	7	8	7	7	6	7	7	8	5	7	5	5
419	2	22	3	1	3	3	1	1	8	8	8	5	3	1	5	5	2	3	8	6	5	3	3	5	5	5	5	5	7	2	7	1	8	5	2	10	6	1	3	3	7	5	4	5	2
420	1	23	3	1	2	1	1	7	9	9	10	10	10	10	10	10	10	10	10	10	10	8	10	10	10	10	10	10	8	10	10	10	10	10	10	10	10	10	10	10	10	10	10	10	10
421	2	20	2	1	3	3	1	7	8	8	5	8	8	5	10	10	10	10	10	10	9	8	10	10	10	9	7	9	6	9	5	10	10	10	8	10	10	7	7	10	10	10	10	10	10
424	2	20	2	1	3	3	2	7	3	3	5	3	3	2	5	5	3	5	3	6	3	6	3	5	2	3	3	2	1	5	2	1	6	5	4	6	4	1	2	3	4	3	3	5	3
425	2	21	2	1	1	1	1	3	9	9	9	6	6	7	9	9	9	9	10	10	10	7	10	10	9	10	10	10	10	10	10	10	10	10	10	10	10	10	10	10	10	10	10	10	9
428	1	20	1	1	3	6	1	7	8	9	8	10	10	10	10	9	10	10	10	10	8	9	9	10	10	10	10	10	10	10	10	5	7	10	10	10	10	10	10	10	10	10	10	10	10
429	1	18	1	1	1	1	4	3	5	6	6	6	8	9	7	6	2	3	5	4	8	7	7	5	8	9	7	7	6	1	5	5	10	8	7	6	5	1	5	5	8	6	8	9	5
430	2	23	1	0	1	1	3	1	1	1	1	1	1	1	1	1	1	1	1	1	1	1	1	1	1	1	1	1	1	1	1	1	1	1	1	1	1	1	1	1	1	1	1	1	1
431	2	18	1	0	3	1	3	1	10	9	8	10	10	5	6	3	4	7	10	10	3	2	2	5	2	3	9	10	10	10	9	8	10	10	10	10	10	10	2	10	6	4	10	10	10
433	1	23	3	1	1	1	2	13	4	4	6	1	1	3	3	6	4	7	8	7	2	2	4	2	4	3	2	8	7	4	2	4	10	4	3	3	5	3	4	3	4	8	2	4	10
435	1	22	1	1	1	1	1	7	1	1	1	1	1	1	1	1	1	1	10	4	1	1	1	1	1	10	1	5	1	1	10	1	10	1	6	3	1	1	1	1	4	1	8	4	8
436	2	32	4	1	2	2	1	4	10	10	10	1	1	7	3	3	3	4	4	4	1	1	1	1	1	1	10	10	10	9	5	5	10	5	3	5	5	8	1	1	1	2	4	1	6
437	1	22	4	0	3	3	1	7	9	8	8	6	5	2	4	7	7	5	9	9	3	2	2	4	2	1	3	4	5	5	3	1	8	5	6	5	5	5	3	4	2	4	6	3	2
438	2	23	4	0	1	3	1	3	5	5	5	1	1	1	1	1	1	1	2	1	6	2	3	4	2	1	6	5	3	1	7	1	6	7	6	1	1	1	1	1	1	4	8	8	1
440	2	19	1	0	2	1	1	7	1	5	5	1	1	1	1	5	1	1	5	5	2	1	1	1	1	1	1	1	5	1	1	1	5	2	5	5	5	1	1	1	1	5	5	5	1
441	2	22	3	1	1	1	1	7	9	9	9	9	9	9	9	9	9	9	9	9	9	9	9	9	9	9	9	8	9	9	9	9	9	9	9	9	9	9	9	9	9	9	9	9	9
443	1	20	2	1	3	1	2	7	2	3	2	6	8	9	9	10	9	9	10	10	9	9	9	10	8	9	10	10	9	10	10	10	10	9	10	10	10	9	9	9	10	10	10	10	10
446	2	20	3	0	1	1	1	3	1	2	2	1	1	1	6	3	1	6	10	10	10	1	4	1	1	1	4	3	3	4	5	1	10	10	10	10	10	3	10	10	10	10	10	10	8
449	2	26	6	0	1	2	2	1	1	1	1	1	1	1	1	1	1	1	1	2	1	1	1	1	1	1	1	1	1	1	1	1	1	1	1	1	1	1	1	1	1	1	1	1	1
450	1	23	4	1	1	1	1	13	6	5	6	4	4	10	10	10	10	10	10	10	10	10	10	6	6	7	8	5	5	5	1	3	8	6	6	7	5	5	7	9	8	8	8	9	9
451	1	19	1	0	1	1	1	7	6	4	5	5	6	7	6	4	2	5	3	4	3	3	1	2	3	1	3	5	6	1	1	1	10	2	4	4	1	1	3	2	3	3	4	8	1
452	1	22	3	1	3	1	1	17	1	1	1	1	1	1	1	1	1	1	1	1	1	1	1	1	1	1	1	1	1	1	1	1	1	1	1	1	1	1	1	1	1	1	1	1	1
453	2	20	1	0	3	3	1	7	8	6	6	10	10	10	9	9	9	9	9	10	9	10	9	10	10	10	10	9	9	9	10	1	10	10	10	10	10	10	9	9	8	9	9	8	8
454	2	22	4	0	3	1	2	7	2	1	1	2	2	1	1	2	1	1	1	1	6	2	2	2	1	1	1	1	2	2	4	2	6	2	2	1	1	1	1	1	1	1	1	1	1
456	1	23	1	0	3	1	1	7	10	10	10	10	10	10	10	10	10	10	10	10	10	10	10	10	10	10	10	10	5	10	10	10	10	10	10	10	10	10	10	10	10	10	10	10	10
457	1	23	4	1	1	3	1	13	2	3	4	1	2	3	3	4	1	2	5	6	3	1	1	2	2	1	4	5	6	5	4	1	7	4	1	5	1	1	3	2	3	4	3	1	1
458	2	20	3	0	1	2	1	3	6	5	5	2	4	7	5	7	5	8	7	8	4	9	7	7	9	9	2	2	2	4	3	1	10	3	1	5	6	6	6	7	7	9	10	9	10
460	1	20	1	0	1	2	3	1	8	8	7	7	6	2	4	2	7	7	10	10	3	3	1	1	1	8	5	5	5	5	5	2	7	5	7	9	8	3	1	5	2	8	8	5	5
461	2	22	3	0	1	3	1	3	5	5	4	3	3	8	4	3	3	4	5	4	2	2	2	2	4	4	2	5	2	2	1	2	6	4	1	2	2	1	3	2	4	5	2	2	1
462	1	20	2	0	3	3	1	2	1	2	2	4	3	3	1	5	4	4	6	7	2	2	2	3	3	1	4	5	5	1	1	1	6	3	4	7	6	1	1	6	4	7	7	5	1
464	1	26	6	0	1	1	1	3	7	7	7	7	6	8	7	7	7	7	7	7	7	7	7	6	7	7	7	7	7	7	7	7	10	7	7	7	7	5	7	7	7	6	7	7	7
465	2	21	2	1	3	3	1	7	7	6	5	5	6	6	5	6	5	6	7	5	6	6	6	5	6	3	5	5	5	5	6	6	5	6	6	5	6	6	6	6	7	6	5	3	5
468	1	23	4	0	1	3	1	6	5	5	5	2	2	5	5	5	2	2	2	2	2	2	2	2	2	2	2	2	2	2	2	2	2	2	2	2	2	2	2	2	2	2	2	2	2
469	2	20	2	0	1	1	1	3	8	8	9	4	2	3	5	4	5	5	4	6	5	2	8	2	3	3	4	3	2	2	4	3	5	4	5	3	3	5	4	5	5	7	7	6	7
471	2	27	4	0	1	3	3	4	10	10	10	4	4	4	3	3	2	2	2	4	1	1	2	2	2	2	5	5	5	5	8	5	1	2	5	5	5	7	3	2	1	5	3	1	2
472	2	21	3	1	1	1	2	7	5	5	5	1	1	1	10	10	10	10	10	10	5	1	10	10	10	1	1	1	1	1	10	10	10	1	10	10	10	10	1	1	1	1	10	1	10
473	2	23	3	0	1	3	1	7	2	2	1	1	1	1	5	3	4	3	2	7	1	1	1	1	1	1	1	1	1	1	1	1	10	1	1	7	4	1	5	5	3	3	6	5	5
476	2	22	3	0	1	1	1	3	10	9	9	10	9	9	10	10	9	10	9	9	1	1	1	1	1	1	10	10	10	9	10	9	10	9	10	10	10	10	10	10	10	10	10	9	1
479	2	21	2	0	1	3	1	1	7	7	7	7	7	7	7	7	7	7	7	7	7	7	7	7	7	7	7	7	7	7	7	7	7	7	7	7	7	7	7	7	7	7	7	7	7
483	2	21	2	1	3	3	2	7	8	8	9	10	5	10	10	8	7	8	9	10	7	9	8	3	5	9	7	7	6	10	9	9	10	9	7	10	10	9	8	8	7	9	8	2	9
484	2	21	2	0	3	3	1	7	8	8	7	5	5	5	5	6	4	6	6	6	4	4	4	4	3	1	7	7	7	6	6	4	9	4	6	8	6	4	6	6	3	6	6	6	3
485	2	33	2	1	3	1	3	16	4	4	10	1	1	1	5	1	1	4	8	6	2	4	4	4	4	2	1	1	1	1	4	6	2	2	8	3	4	2	1	1	1	3	5	1	1
486	2	28	3	0	1	4	1	17	10	10	10	10	8	7	9	9	10	10	9	10	9	7	7	10	8	9	8	8	8	9	9	9	10	8	8	9	9	10	8	8	9	9	9	10	10
487	1	24	2	0	4	3	2	7	1	1	1	4	4	4	4	4	4	4	4	4	4	4	4	3	3	1	1	8	6	4	1	1	8	1	1	6	3	1	1	1	2	2	2	1	1
489	1	25	5	0	3	3	1	3	9	10	10	3	5	6	8	9	7	7	8	8	7	8	8	7	9	9	4	6	6	8	6	8	10	8	10	9	6	6	8	7	5	8	8	9	8
491	1	23	5	0	1	1	1	8	7	7	3	8	9	7	8	9	5	9	10	10	10	9	9	9	9	10	9	8	6	8	8	1	10	10	10	10	10	8	9	9	10	9	9	10	8
492	2	19	1	0	2	7	3	7	1	2	1	1	2	1	1	1	2	2	6	2	1	1	1	6	3	1	1	1	2	1	1	6	1	1	1	1	1	2	1	2	1	1	1	2	2
493	2	22	3	0	3	3	1	3	5	5	4	1	1	1	1	4	1	6	1	4	5	1	1	1	1	1	6	6	4	1	1	1	3	1	1	1	3	1	1	3	1	1	1	1	1
494	1	21	2	0	1	3	1	16	3	2	6	1	1	1	1	1	1	6	6	8	2	1	6	6	1	1	3	3	3	2	5	3	3	4	3	4	3	3	3	3	4	4	3	3	3
496	2	21	4	0	1	3	3	2	1	2	9	1	9	1	5	5	3	8	7	8	8	6	3	7	5	1	1	7	7	8	1	1	6	9	3	6	4	1	5	2	4	5	5	6	5
499	1	24	1	1	1	2	1	3	7	7	7	1	3	1	1	1	2	1	2	1	1	2	1	1	1	1	1	1	2	1	2	1	10	1	1	2	1	2	1	2	1	1	1	1	1
500	2	22	4	0	1	1	1	3	10	10	10	1	1	1	1	1	1	1	1	1	1	1	1	1	1	1	5	10	7	1	1	1	7	1	1	2	1	1	1	1	1	1	1	4	1
501	2	22	3	0	1	1	1	1	1	1	2	2	2	2	8	8	7	7	6	7	4	6	7	4	7	6	4	6	5	6	6	2	10	6	3	8	6	6	7	7	3	5	6	7	1
503	1	28	4	0	1	1	1	2	8	8	7	6	6	8	8	8	7	9	9	8	6	8	7	7	8	7	8	7	7	8	7	8	10	8	7	7	7	7	7	7	7	8	7	7	8
506	2	33	4	1	3	1	1	13	10	6	3	2	8	4	9	9	9	9	9	9	7	2	7	7	6	2	2	8	6	9	9	9	10	7	8	10	9	10	10	7	5	10	10	10	1
507	2	18	1	0	1	1	1	13	5	5	5	4	8	8	8	6	6	8	3	8	6	7	8	7	7	9	6	10	7	7	7	7	8	9	6	8	6	5	7	7	8	8	8	10	7
509	2	24	3	0	1	1	2	7	4	6	5	6	7	8	8	8	8	8	8	8	5	8	8	8	8	8	6	9	7	6	8	9	10	8	8	8	8	9	8	7	9	9	10	8	9
510	1	23	6	1	4	3	1	2	7	5	4	8	6	7	7	8	8	7	8	7	9	9	8	8	8	7	8	8	8	8	6	8	7	8	7	8	8	7	8	7	7	8	8	8	7
512	2	24	4	0	1	8	1	2	3	3	3	1	5	3	8	7	8	9	5	8	2	5	3	1	1	3	3	10	10	10	10	1	10	10	3	10	7	8	2	3	10	5	6	9	2
513	2	24	4	1	1	3	1	2	8	7	8	1	1	6	7	7	2	9	5	10	6	1	3	3	2	4	4	4	6	4	10	9	3	4	6	10	8	6	5	4	2	10	10	10	5
515	2	18	0	0	2	1	1	6	5	5	5	7	7	7	7	7	5	5	9	9	9	9	7	4	5	5	9	9	9	8	9	8	9	7	8	8	8	4	8	5	5	7	7	9	5
516	2	22	3	1	1	3	1	7	8	8	6	5	6	4	5	7	5	7	8	8	5	5	6	7	7	8	5	7	6	5	10	5	7	8	8	8	7	4	7	7	7	8	8	8	7
519	2	25	4	1	3	3	1	7	8	8	9	1	2	9	9	9	6	8	10	9	8	8	8	8	7	10	8	9	8	10	10	10	10	10	10	10	8	10	8	8	10	10	10	10	4
520	1	24	4	0	4	3	1	7	10	10	10	10	10	10	10	10	10	10	10	10	10	10	10	10	10	10	10	10	10	10	10	10	10	10	10	10	10	10	10	10	10	10	10	10	10
521	2	20	1	0	3	1	1	1	7	8	6	7	7	7	6	7	7	7	7	7	7	6	7	6	8	10	6	8	6	6	4	5	9	9	3	2	5	5	7	7	6	1	4	8	3
522	1	22	4	0	1	1	1	7	6	4	4	3	4	3	7	6	4	7	9	7	6	5	5	6	4	7	2	2	2	2	8	1	10	3	7	7	4	2	3	4	4	8	8	7	3
525	2	22	3	0	3	3	2	7	5	6	4	6	5	4	5	5	3	5	5	5	4	4	4	4	4	10	8	9	9	8	8	5	8	5	5	6	5	2	7	7	9	8	7	5	7
526	1	22	3	1	1	1	1	2	9	9	7	10	10	10	10	10	10	10	10	10	9	9	10	9	10	7	9	10	9	10	10	6	10	10	10	10	10	10	10	10	10	10	10	10	10
527	2	21	1	0	3	9	2	7	1	1	4	3	2	1	6	10	2	5	7	10	4	10	10	7	5	1	1	4	1	1	10	10	6	10	1	10	10	1	1	5	5	5	5	3	3
531	2	21	2	1	1	1	2	7	2	2	2	10	10	10	10	10	10	10	10	10	10	6	7	7	5	5	4	10	4	4	10	1	10	10	10	10	10	1	10	10	8	10	10	10	10
532	1	24	4	1	1	1	1	2	5	7	3	5	1	4	6	8	3	3	8	8	6	7	5	1	3	6	5	9	6	2	6	1	10	7	6	10	5	4	6	6	8	7	7	9	3
533	2	25	6	0	1	1	1	2	10	10	10	10	6	2	4	6	6	9	4	7	3	1	1	2	2	2	3	8	6	8	2	9	10	3	8	8	8	9	5	3	1	8	6	2	1
535	2	21	2	0	1	1	3	7	5	4	4	6	1	1	1	1	2	5	7	8	3	1	4	3	2	4	4	2	2	2	1	3	8	5	5	3	3	2	5	5	4	3	5	5	5
536	2	25	3	0	1	3	1	2	7	8	7	6	6	8	9	7	7	8	7	7	9	5	8	5	4	4	4	8	5	9	8	9	9	7	7	7	5	8	7	8	6	6	9	9	9
537	2	22	3	0	1	1	3	7	4	4	4	1	2	1	2	1	1	1	3	1	3	1	2	1	1	1	1	3	1	1	3	1	3	1	1	1	1	1	1	1	1	1	1	1	1
538	1	25	6	1	1	1	1	2	8	8	8	7	9	9	9	9	9	9	9	9	9	9	9	9	9	9	9	9	9	9	8	5	10	10	10	10	10	9	9	10	10	10	10	10	9
539	1	22	4	0	3	1	2	3	7	6	5	7	7	5	5	6	5	4	5	5	4	6	5	6	6	5	6	6	7	3	4	3	7	4	5	4	4	5	5	1	2	3	5	3	3
540	1	21	2	1	3	1	1	13	5	5	5	5	5	5	5	5	5	5	5	5	5	5	5	5	5	5	5	5	5	5	5	5	5	5	5	5	5	5	5	5	5	5	5	5	5
541	2	21	3	0	3	3	2	13	9	9	9	4	7	10	10	10	10	10	10	10	8	4	9	8	8	8	9	10	10	10	8	6	10	6	8	8	7	8	10	9	9	10	9	10	10
542	2	20	5	0	3	3	1	4	1	1	1	3	2	1	4	4	10	7	10	10	10	10	10	10	9	10	8	1	1	2	5	8	10	10	10	10	4	5	10	10	10	8	10	10	7
546	1	23	4	0	1	1	1	2	10	10	10	10	10	10	10	10	10	10	10	10	10	10	10	10	10	10	10	10	10	10	10	10	10	10	10	10	10	10	10	10	10	10	10	10	10
547	2	22	2	0	3	3	1	4	5	5	8	7	3	2	2	8	5	3	9	9	2	9	9	6	5	3	8	8	7	7	10	10	10	8	8	8	5	8	8	9	8	3	8	10	9
548	2	23	6	0	3	6	1	7	10	10	10	10	10	10	10	10	10	10	10	10	8	9	10	10	10	10	10	10	10	10	10	10	10	10	10	10	10	10	10	10	10	10	10	10	10
549	2	18	1	0	1	1	3	15	5	5	1	1	1	1	1	1	1	1	3	1	4	1	1	1	1	3	3	3	2	2	2	7	8	1	1	4	2	1	1	1	1	1	1	1	1
551	1	21	2	1	1	3	1	16	7	7	7	4	5	4	2	5	1	4	2	7	1	1	1	4	2	1	3	8	5	7	9	5	9	3	9	4	6	7	3	5	3	8	6	6	9
552	2	20	1	0	2	2	1	1	5	4	5	4	5	6	7	5	6	6	6	10	8	7	6	9	8	9	2	1	2	7	10	9	1	2	8	9	10	9	7	9	8	9	8	9	8
554	1	20	2	0	1	1	1	3	5	7	4	4	4	8	5	6	7	6	7	7	7	4	6	7	5	1	8	7	4	6	5	7	4	6	6	6	6	6	6	6	3	9	6	5	6
556	2	22	2	0	1	6	3	7	9	10	7	8	4	1	1	1	1	4	6	5	7	8	7	1	3	6	1	1	2	10	10	5	5	5	5	5	1	10	5	5	5	5	5	5	5
557	1	20	1	0	3	3	1	7	5	4	6	2	5	7	8	8	6	9	9	5	4	1	3	8	3	7	4	6	4	8	7	1	10	8	8	9	9	1	6	3	5	7	7	7	4
558	2	23	4	1	1	1	1	13	10	10	10	8	10	8	9	9	9	9	7	9	8	7	9	9	6	7	8	8	8	8	5	5	8	9	7	8	8	8	8	8	8	8	8	9	7
559	1	23	1	1	2	2	3	15	8	1	1	5	10	7	2	3	1	4	10	10	7	6	8	6	8	6	7	8	8	7	9	8	9	8	6	6	6	2	3	7	7	10	7	8	7
560	2	22	3	1	3	3	1	15	7	7	6	6	4	5	4	5	6	5	6	6	5	5	6	4	4	5	2	6	2	5	7	5	9	5	6	4	5	5	4	5	6	7	4	8	6
563	1	25	4	0	5	3	2	8	1	1	1	1	1	1	1	1	1	1	1	1	1	1	1	1	1	1	1	1	1	1	1	1	1	1	1	1	1	1	1	2	3	1	1	1	1
564	1	22	4	0	1	1	1	2	6	5	4	4	4	2	5	5	5	5	8	7	7	7	7	6	8	5	8	9	8	8	5	4	9	9	9	9	8	8	8	8	8	6	8	9	8
566	1	20	2	0	1	4	1	3	1	1	1	1	1	1	1	1	1	1	1	1	1	1	3	3	3	2	2	2	1	1	2	1	4	3	4	2	2	2	2	3	3	3	3	3	1
570	1	20	2	1	3	3	1	4	7	5	7	7	7	5	7	5	7	7	10	10	7	8	9	9	8	8	9	9	8	6	4	4	9	8	9	9	9	7	7	8	9	9	8	8	9
572	2	30	2	1	3	3	3	10	4	5	3	4	7	8	7	8	7	8	8	8	7	8	6	7	7	5	6	7	6	5	5	4	10	7	7	7	7	6	7	7	7	9	8	5	7
574	1	21	1	1	1	1	1	2	10	10	10	10	10	10	10	10	10	10	10	10	10	10	10	10	10	10	10	10	10	10	10	10	10	10	10	10	10	10	10	10	10	10	10	10	10
576	1	24	4	0	3	1	1	16	7	7	8	5	6	7	8	8	8	8	7	8	9	9	9	8	8	7	7	9	8	7	8	8	9	9	9	8	9	6	9	9	8	7	9	9	8
577	1	19	1	1	1	4	1	7	4	3	1	3	4	1	2	5	1	2	5	4	3	1	1	2	1	1	4	3	2	1	1	1	7	4	3	2	2	1	1	1	1	1	1	1	1
578	2	21	1	1	3	3	1	7	1	1	1	3	1	1	1	5	1	4	8	6	1	10	7	2	1	1	1	1	1	1	1	1	5	7	6	6	1	1	1	10	1	1	1	1	3
579	1	21	2	1	1	1	2	7	7	7	7	3	7	6	6	7	4	6	6	7	3	2	3	5	5	4	3	4	4	4	2	1	8	3	3	6	7	2	4	5	5	6	6	5	4
580	2	22	2	0	1	1	1	7	5	5	5	5	5	5	5	5	5	5	5	5	4	9	5	5	5	7	3	7	5	9	9	7	9	7	4	6	3	7	6	7	5	9	6	9	7
583	2	22	4	0	3	3	1	3	8	8	8	3	4	3	7	3	8	8	9	9	4	2	3	2	2	4	2	4	2	6	6	5	8	7	1	7	4	6	4	3	4	5	5	6	6
584	2	21	4	1	3	1	1	2	5	5	3	4	6	3	4	7	2	5	5	7	7	5	7	5	5	5	3	3	1	1	7	4	6	5	4	5	3	1	3	4	4	5	6	6	3
587	2	25	4	1	1	1	1	7	10	7	7	6	7	10	7	7	6	7	8	5	6	3	2	2	2	9	9	9	9	9	9	7	10	9	7	7	7	7	7	7	8	8	8	7	6
588	1	22	2	0	1	1	1	13	9	9	8	6	6	6	6	9	8	9	9	9	9	8	8	9	10	7	7	10	10	9	5	1	10	8	9	9	9	6	8	7	9	9	9	9	6
589	1	21	1	0	1	1	1	13	4	4	2	6	7	7	7	7	7	8	8	7	7	7	8	8	8	6	4	4	4	8	1	5	9	7	7	7	7	2	7	7	7	7	8	7	5
591	1	22	3	1	1	1	1	7	10	9	9	7	8	9	9	8	9	9	9	9	9	9	9	9	10	10	10	10	10	10	10	8	10	9	9	9	9	10	9	10	9	9	10	10	10
592	1	20	1	0	1	1	1	3	6	6	7	5	5	4	5	2	1	4	6	1	1	5	1	5	3	5	6	7	8	8	1	1	5	4	1	5	5	3	4	1	5	5	3	6	5
594	1	19	1	0	2	1	1	7	6	8	5	6	5	6	3	3	4	4	3	3	5	4	7	8	4	3	6	5	4	2	4	3	8	7	3	2	3	1	4	2	2	1	2	2	2
595	2	21	1	1	3	2	1	7	6	4	4	4	4	4	3	5	2	3	3	4	3	3	3	3	3	3	5	4	5	3	3	3	7	4	3	3	3	1	3	4	6	6	4	4	2
597	1	21	1	0	3	1	1	16	2	2	1	8	2	5	7	9	4	5	7	7	1	1	1	1	8	3	4	6	4	3	1	1	8	3	1	3	3	1	2	2	2	5	3	3	1
598	2	21	2	0	1	1	1	2	7	6	6	6	6	5	2	3	2	3	4	2	2	3	3	3	2	4	5	3	3	1	4	3	4	4	4	4	4	1	4	3	4	4	4	4	3
601	2	21	2	1	3	3	1	9	5	7	8	6	8	4	5	9	6	10	9	8	6	7	7	7	9	10	9	7	8	9	7	7	10	6	8	7	7	5	8	8	6	8	10	7	8
604	2	24	6	0	1	1	1	2	5	5	5	3	3	1	2	1	2	4	9	9	1	1	1	3	3	2	7	7	7	8	4	8	6	9	9	9	8	7	4	6	5	9	9	9	7
606	2	27	2	0	3	1	1	2	1	1	1	1	1	1	1	1	1	1	1	1	1	1	1	1	1	1	1	1	1	1	1	1	1	1	1	1	1	1	1	1	1	1	1	1	1
607	2	24	5	0	1	3	1	13	8	8	7	3	3	3	3	3	3	4	3	3	6	3	4	4	5	5	4	5	5	4	4	4	4	5	5	4	5	5	5	4	5	7	5	4	5
608	1	38	3	1	1	1	1	2	7	7	7	7	7	6	5	5	4	5	5	6	5	5	4	4	4	4	5	7	7	8	7	7	9	5	6	6	5	7	7	6	6	6	6	7	8
609	2	23	3	1	1	1	1	2	6	6	6	6	7	8	8	8	3	5	5	5	8	8	7	6	6	6	5	5	5	5	1	7	8	8	3	5	4	1	2	4	3	5	5	3	6
610	2	27	2	0	3	6	1	4	3	9	9	9	9	10	10	10	10	10	10	10	10	10	10	10	10	10	10	10	10	10	10	10	10	10	10	10	10	10	10	10	10	10	10	10	10
611	2	23	3	0	1	3	1	2	4	7	7	3	7	6	5	7	6	5	10	8	8	6	5	8	7	6	7	3	4	1	4	1	1	7	5	5	3	1	7	6	7	9	7	9	4
612	2	26	4	0	1	1	2	7	10	10	10	1	6	10	1	1	1	2	1	2	1	1	1	1	1	1	1	8	1	8	1	1	9	2	6	10	1	2	2	2	2	2	2	2	1
613	2	19	1	1	1	1	1	16	5	5	3	1	6	1	1	3	3	8	10	1	4	2	4	2	1	1	8	8	8	3	8	1	1	6	7	8	8	1	1	4	1	1	4	1	1
614	2	24	6	1	3	1	3	8	10	10	10	10	10	10	10	10	10	10	10	10	10	10	10	10	10	10	10	10	10	10	10	10	10	10	10	10	10	10	10	10	10	10	10	10	10
615	1	21	2	1	3	3	1	9	5	7	8	6	8	4	5	9	6	10	9	8	6	7	7	7	9	10	9	7	8	9	7	7	10	6	8	7	7	5	8	8	6	8	10	7	8
620	1	20	1	0	3	3	1	6	2	3	6	6	6	7	5	6	3	5	6	5	4	8	6	5	3	2	7	5	6	5	5	3	10	7	6	4	3	3	5	8	8	8	6	4	6
622	2	20	1	0	1	1	1	18	1	1	4	10	10	10	9	8	8	10	10	10	8	8	7	10	9	9	10	10	10	10	5	5	8	9	10	10	10	4	10	10	10	10	10	10	4
623	2	24	5	1	3	3	1	2	5	6	5	7	7	7	8	8	6	7	6	6	6	6	6	5	7	6	7	7	7	7	7	7	8	8	3	10	10	7	8	7	7	7	6	8	7
624	2	22	2	0	1	2	1	7	1	1	1	1	1	1	1	1	2	1	1	1	1	1	1	1	1	1	1	1	1	1	1	1	1	1	1	1	1	1	1	1	1	1	1	1	2
626	2	22	4	0	1	1	1	3	9	9	9	8	10	9	8	8	7	8	8	8	6	8	7	8	5	8	8	9	8	8	9	10	10	9	9	10	9	8	9	8	9	8	8	9	7
628	2	23	1	0	3	3	2	7	5	6	7	7	3	1	1	5	1	5	5	5	2	3	4	4	6	5	1	1	1	1	3	1	1	1	2	3	3	1	5	4	5	5	5	5	5
629	2	29	1	1	1	3	1	1	4	4	4	7	8	8	6	6	4	4	6	5	3	8	8	8	9	8	6	6	5	2	6	1	10	8	10	9	9	2	7	6	10	10	10	10	1
630	2	24	5	1	3	3	1	2	8	8	8	10	10	10	10	10	10	10	10	9	9	10	10	10	10	10	9	10	9	10	6	10	10	10	10	10	10	10	10	10	10	10	10	10	10
631	2	23	3	0	1	2	1	2	2	2	2	4	3	5	4	4	4	4	6	7	6	2	6	5	2	4	2	3	1	3	1	5	5	6	5	4	5	4	4	4	3	5	4	7	4
632	1	37	4	0	1	1	1	2	10	10	10	6	7	9	5	5	9	9	9	9	8	6	6	6	5	6	9	9	9	9	9	1	5	9	6	8	8	9	9	8	9	9	6	8	8
633	2	22	4	0	1	2	1	2	1	1	1	1	1	1	1	1	1	1	1	1	1	1	1	1	1	2	2	1	1	1	1	1	9	2	1	1	2	2	1	2	1	2	1	1	2
634	2	22	3	0	1	1	1	13	7	7	7	6	4	7	8	10	10	10	10	10	9	9	10	8	10	10	9	8	9	6	8	9	8	6	5	9	9	5	9	10	10	10	9	9	8
635	2	28	4	0	1	1	1	18	9	8	9	10	9	7	9	8	7	10	9	8	7	9	8	8	7	7	3	7	4	6	7	6	7	6	10	9	9	8	8	7	7	7	6	6	9
637	2	22	3	0	3	3	1	13	7	7	7	3	3	2	3	6	4	4	7	7	7	2	4	2	3	6	4	5	3	5	5	1	2	5	6	5	5	6	4	4	6	5	5	4	1
638	2	22	2	0	1	7	3	2	1	1	1	4	5	1	5	4	2	3	10	10	4	1	5	2	4	4	2	1	1	2	3	2	4	4	6	9	7	5	1	5	2	4	4	2	3
639	2	22	2	0	1	1	1	2	10	10	10	1	1	1	10	10	10	10	10	10	4	3	4	1	6	1	9	10	10	10	10	10	10	9	9	8	9	10	8	6	7	9	8	9	9
640	2	21	1	0	1	1	1	2	5	3	2	1	1	1	7	8	4	6	7	7	3	5	4	4	3	1	4	4	6	4	1	1	3	6	6	5	4	1	4	5	3	4	5	6	3
641	2	21	2	0	1	1	1	2	10	10	8	7	9	10	10	10	10	10	10	10	10	10	10	10	10	10	10	10	10	10	9	10	8	10	10	8	8	10	10	10	8	10	10	10	10
642	2	20	1	0	2	3	1	2	6	6	6	2	8	8	3	4	4	7	8	7	1	1	1	1	5	4	6	7	5	2	9	4	8	1	5	3	3	3	4	4	4	7	7	9	4
643	2	20	1	0	2	2	1	2	1	1	1	1	1	1	1	2	3	5	10	10	5	3	5	4	10	8	6	4	5	2	1	1	1	8	10	5	5	2	4	4	8	6	5	5	1
644	2	20	1	0	1	1	1	2	10	10	10	10	10	10	10	10	10	10	10	10	10	10	10	10	10	10	10	10	10	10	10	10	10	10	10	10	10	10	10	10	10	10	10	10	10
645	2	20	1	0	1	1	1	13	4	4	3	1	1	1	3	3	3	6	3	3	4	4	6	4	4	1	7	6	6	6	10	3	10	5	5	5	5	4	4	5	4	8	5	4	4
646	1	21	2	1	3	3	1	2	5	5	4	1	1	2	1	3	4	2	4	5	1	1	1	1	1	1	2	3	1	4	1	1	1	3	1	1	1	2	1	6	6	3	5	6	6
647	1	21	2	0	3	3	1	2	6	6	1	1	1	1	7	1	5	5	2	9	3	7	2	7	7	4	4	4	2	1	4	1	6	7	8	2	4	1	8	6	6	10	8	9	8
649	2	21	1	0	1	3	3	1	2	3	2	5	5	7	6	7	3	4	6	6	7	7	6	6	7	8	7	6	5	1	1	1	10	8	7	6	4	1	5	5	3	3	6	6	1
652	2	20	2	0	1	1	1	2	6	4	8	2	3	3	8	9	7	9	8	9	4	3	3	4	5	6	4	9	4	4	4	2	5	5	5	5	5	5	5	5	5	5	5	5	5
656	1	22	3	0	3	3	1	16	4	3	4	5	8	5	8	8	7	6	8	9	9	6	6	5	7	10	7	6	3	1	5	5	9	9	9	6	4	1	8	7	6	5	5	6	3
657	2	23	5	0	1	1	1	7	3	4	3	3	3	2	3	4	3	3	5	6	4	3	3	6	5	7	5	6	4	3	7	3	7	3	4	6	2	2	2	3	5	5	3	6	3
658	1	51	3	0	1	1	1	1	10	10	10	10	10	10	10	10	10	10	10	10	10	10	10	10	10	10	10	10	10	10	10	10	10	10	10	10	10	10	10	10	10	10	10	10	10
659	2	23	4	0	3	3	2	14	8	8	8	9	9	9	9	9	8	8	10	10	9	10	9	10	9	9	8	9	9	9	8	8	10	9	9	10	8	8	9	8	8	9	9	8	9
661	1	22	2	1	1	1	1	6	7	7	7	4	3	2	2	7	2	6	9	9	7	3	3	6	4	5	3	7	6	1	7	1	10	8	8	8	6	1	4	4	9	9	9	10	5
663	2	21	3	0	1	1	3	7	1	1	1	3	1	1	1	1	1	1	5	3	1	5	1	5	4	5	1	2	1	1	8	5	3	3	3	7	1	1	1	1	5	1	1	6	1
664	2	21	2	1	1	1	1	8	6	6	7	4	6	5	6	7	4	7	7	7	4	7	5	7	7	7	4	6	5	6	4	1	8	5	5	6	7	3	5	6	7	6	6	7	5
665	2	22	2	0	4	6	1	2	9	9	10	5	5	5	5	4	3	5	2	2	2	2	2	2	2	8	5	8	6	3	2	5	3	6	5	4	3	3	3	3	5	4	3	5	6
666	1	27	4	0	3	8	2	8	9	10	9	6	9	10	10	9	8	9	9	10	9	10	10	9	10	10	10	10	10	10	10	8	10	9	9	9	8	9	8	8	6	8	9	6	10
669	1	21	2	1	1	1	3	2	5	6	5	4	4	4	2	5	3	6	6	6	5	4	4	4	3	10	5	6	4	2	5	4	8	7	8	6	3	1	5	3	5	5	8	3	5
670	2	22	3	1	1	1	4	2	6	6	6	8	6	5	5	4	3	5	9	9	7	8	8	6	7	9	8	8	8	7	7	5	9	9	5	5	6	5	8	8	7	7	7	5	6
671	1	20	1	0	1	1	3	2	6	6	10	9	10	10	5	7	8	7	10	10	8	9	8	10	9	8	9	10	10	7	10	5	10	10	10	10	5	7	8	9	8	7	8	7	10
672	2	19	1	0	1	3	2	16	1	1	1	4	1	9	5	5	1	5	5	5	9	8	8	8	8	6	5	4	4	1	1	1	6	3	6	2	3	1	1	5	4	4	2	6	1
674	1	24	4	0	3	3	3	7	3	3	3	2	2	2	3	4	5	5	5	6	3	3	5	3	2	3	3	3	3	3	3	3	5	3	3	4	5	3	3	3	3	4	4	3	3
675	1	21	2	0	1	1	1	2	10	10	10	10	10	10	10	10	10	10	10	10	10	10	10	10	10	10	10	10	10	10	10	10	10	10	10	10	10	6	6	7	10	5	10	10	7
676	2	24	4	0	1	3	2	7	10	10	10	10	10	10	7	7	6	6	10	4	4	2	2	5	2	2	2	9	9	9	8	10	10	1	1	9	5	5	3	3	1	5	5	1	1
677	2	24	4	0	1	1	3	7	7	7	7	5	5	4	5	5	4	5	7	8	6	6	5	6	6	7	4	8	8	4	9	8	9	6	7	7	5	3	6	5	7	8	8	7	7
678	1	22	2	0	1	1	1	2	3	3	5	1	1	3	3	3	3	3	4	3	5	1	2	2	1	2	5	4	4	4	1	1	9	4	4	4	3	1	1	2	4	8	6	7	4
679	2	19	1	0	1	1	1	7	3	3	3	1	5	5	3	5	5	5	5	5	7	5	5	4	4	4	5	6	5	5	1	1	6	5	5	5	5	3	6	8	8	6	8	7	6
681	2	23	4	0	3	3	1	1	6	5	5	7	9	6	6	8	8	8	8	8	8	8	8	8	8	8	4	5	4	7	4	6	10	10	10	9	9	7	9	5	10	6	6	10	6
682	1	26	5	1	1	3	2	7	7	7	7	2	2	2	3	3	2	3	2	2	3	1	1	2	1	2	3	3	3	2	2	1	3	2	2	2	3	1	2	1	1	1	2	2	1
683	1	20	1	0	1	1	2	13	1	1	1	5	6	7	7	6	6	6	8	7	9	9	8	9	9	9	7	7	4	5	6	2	5	7	6	8	7	1	7	7	4	6	4	4	1
684	1	23	2	1	1	2	2	13	8	9	9	4	7	3	5	5	3	5	5	6	5	2	6	6	5	6	5	5	5	5	5	5	5	5	5	5	5	5	5	5	5	5	5	5	5
686	1	26	1	0	3	3	1	1	7	7	9	3	8	3	4	5	3	7	9	4	3	3	2	2	2	1	6	10	10	3	5	7	10	8	8	9	8	6	6	7	6	3	6	3	2
687	2	18	0	0	2	2	2	7	1	1	1	1	1	1	4	5	1	8	4	4	6	8	1	8	7	9	4	4	3	1	1	5	6	5	5	7	6	1	6	1	1	6	7	5	1
688	2	21	2	0	1	3	2	2	5	6	4	5	4	5	5	5	3	4	5	5	5	5	4	4	4	6	6	6	6	2	3	1	8	6	6	6	5	2	5	5	5	5	5	5	4
689	1	21	3	0	1	1	3	7	5	5	5	8	8	8	8	6	6	7	9	9	9	10	7	8	8	8	9	9	9	6	8	5	9	9	9	9	8	8	8	8	8	8	8	8	9
690	1	20	1	0	1	1	1	17	3	3	3	5	5	7	8	6	10	6	10	10	10	10	10	10	10	4	3	3	3	10	10	10	10	10	10	10	10	10	10	10	10	10	10	10	10
692	2	31	1	1	1	3	3	2	8	8	8	10	10	10	10	10	10	10	10	10	10	10	10	10	10	10	9	9	9	10	10	10	8	10	9	9	10	10	10	10	10	10	10	10	5
693	2	20	1	1	3	6	2	2	6	8	10	2	1	1	1	1	1	5	6	7	2	1	1	1	6	8	1	6	1	1	8	1	7	8	1	9	1	1	1	1	5	7	7	7	1
695	2	23	4	1	3	3	1	9	1	1	1	8	10	10	10	10	10	10	10	10	10	10	10	10	10	10	3	8	5	10	7	10	10	10	10	10	10	10	10	10	10	10	10	10	10
696	2	20	2	0	1	1	1	1	2	4	1	5	3	4	3	7	1	6	7	7	2	4	2	2	2	3	1	3	3	3	3	1	10	8	8	7	2	1	1	4	6	5	6	6	1
698	1	21	2	0	3	2	1	1	8	9	8	10	10	6	7	7	8	8	10	10	8	10	10	10	10	10	10	10	10	10	9	10	10	10	10	9	10	10	10	9	9	10	10	10	10
699	1	24	2	1	3	3	1	17	7	7	8	8	10	10	10	10	10	10	10	10	10	10	10	10	10	10	10	10	10	10	10	10	10	10	10	10	10	10	10	10	10	10	10	10	10
700	2	19	1	1	3	1	1	17	8	9	8	10	10	8	8	9	7	8	9	9	9	8	9	9	9	8	9	8	9	5	10	7	9	8	8	8	7	6	8	7	7	8	10	5	6
701	2	28	1	0	3	1	1	17	8	8	8	8	8	8	8	8	8	8	8	8	8	8	8	8	8	8	8	8	8	8	8	8	8	9	8	8	8	8	9	9	9	9	9	9	9
702	1	19	1	1	1	1	3	1	4	7	8	6	3	2	3	5	2	4	4	6	3	8	6	5	7	5	3	4	3	4	6	9	7	7	5	7	4	3	8	3	6	7	6	8	5
703	1	19	2	0	1	1	1	17	7	8	8	9	8	7	6	7	5	6	7	8	6	7	7	6	8	7	4	4	4	5	7	4	9	6	8	7	5	3	5	7	5	7	7	8	5
704	2	21	3	0	1	1	3	1	9	9	9	4	9	7	7	7	6	6	7	7	4	8	6	6	7	7	1	7	1	9	7	10	6	8	7	9	7	7	6	7	7	7	7	9	9
705	1	20	1	0	2	4	1	1	5	5	4	3	3	3	3	4	4	4	7	8	10	1	7	8	4	7	5	3	3	3	6	6	9	5	4	2	3	2	2	3	7	7	7	7	5
707	2	21	2	0	3	3	1	17	5	5	3	5	4	3	2	4	3	3	5	4	6	7	4	5	5	5	3	4	3	3	3	5	6	5	5	3	4	3	5	3	3	3	4	5	4
709	1	21	3	0	1	1	3	17	7	7	5	3	3	3	6	7	7	8	8	8	5	4	4	6	6	6	5	5	5	4	8	9	10	8	10	10	8	9	8	9	8	9	7	9	9
711	1	19	1	0	3	1	1	1	7	5	7	6	6	5	5	5	5	7	7	5	7	7	7	5	6	8	7	5	5	7	7	5	8	8	7	7	6	7	6	6	6	7	6	6	7
712	1	23	4	0	3	2	1	17	4	5	5	4	5	4	4	4	4	5	7	6	5	6	5	5	5	5	4	4	4	4	4	5	5	4	4	4	5	4	5	4	4	5	4	4	4
713	1	21	2	0	3	3	1	1	8	8	8	8	8	8	8	9	9	9	9	9	5	8	7	8	8	6	7	8	8	8	9	9	8	7	9	9	8	9	6	8	8	7	9	9	9
714	2	20	2	0	1	1	1	17	5	5	4	6	6	3	3	4	3	4	7	5	4	7	8	7	8	10	3	4	3	4	7	7	10	9	9	7	5	6	8	9	10	5	8	10	8
715	1	22	1	0	1	3	1	17	8	7	7	9	9	9	7	10	9	9	10	9	8	10	10	10	10	10	8	9	9	9	8	9	10	10	8	9	7	9	10	10	10	10	10	10	10
718	1	24	4	0	3	1	1	9	10	10	10	10	10	10	10	10	10	10	10	10	10	10	10	10	10	10	10	10	10	10	10	10	10	10	10	10	10	10	10	10	10	10	10	10	10
719	2	21	1	0	2	2	1	1	4	5	4	4	3	2	1	3	2	3	3	4	6	5	4	5	3	2	3	1	1	1	6	1	6	3	4	3	1	1	3	4	4	4	4	7	1
720	1	27	4	0	3	3	3	17	9	9	5	9	6	6	10	10	10	10	10	10	8	9	9	10	9	9	8	9	8	10	9	5	10	10	10	10	10	8	9	10	9	10	10	10	10
722	1	25	4	1	1	1	1	7	10	10	10	10	10	10	10	10	10	10	10	10	10	10	10	10	10	10	10	10	10	10	10	10	10	10	10	10	10	10	10	10	10	10	10	10	10
723	1	22	3	1	3	3	1	1	6	3	5	7	6	3	7	9	9	9	9	9	6	7	7	7	6	8	7	6	6	7	6	5	10	8	7	8	6	8	6	7	8	8	8	9	7
724	2	21	1	0	1	1	1	1	5	5	4	6	7	7	7	8	4	6	9	7	8	9	8	9	10	8	7	7	7	6	7	6	10	9	7	7	7	5	7	7	8	10	7	10	8
726	2	22	3	0	1	1	1	17	4	4	4	2	2	2	2	2	2	3	2	2	1	1	1	2	1	1	1	1	1	2	1	1	10	1	1	1	1	1	1	1	1	1	1	2	1
728	2	20	2	0	1	1	1	1	4	3	1	5	5	7	7	7	7	7	7	7	7	6	8	8	7	8	6	6	5	6	7	3	8	8	6	6	6	7	6	7	8	8	6	8	8
729	1	20	2	1	3	3	1	1	5	7	5	6	6	3	3	4	1	3	3	3	1	7	3	7	5	7	3	5	2	4	8	5	10	6	8	8	5	4	6	7	6	9	8	6	7
730	1	22	3	0	1	1	1	17	4	4	4	2	2	2	2	2	2	3	2	2	1	1	1	2	1	1	1	1	1	2	1	1	10	1	1	1	1	1	1	1	1	1	1	2	1
731	1	19	1	0	1	3	1	17	7	7	5	8	8	7	9	9	8	9	8	9	8	8	9	7	7	8	6	7	7	7	6	5	9	9	8	8	6	7	8	8	7	9	9	9	7
732	1	21	4	0	1	1	1	2	4	5	3	2	3	2	2	4	3	3	6	5	1	1	2	1	1	1	2	5	2	3	4	2	4	2	3	3	3	1	1	3	2	3	3	3	3
733	2	23	2	1	1	1	1	17	3	4	4	1	4	3	3	3	4	4	4	4	1	1	1	2	1	1	1	1	1	1	3	1	10	1	7	2	1	2	1	2	1	2	1	10	1
735	1	19	1	0	3	2	1	17	1	2	4	1	1	1	1	1	2	1	1	2	3	6	3	4	4	6	2	2	2	1	4	1	3	3	3	1	1	1	5	1	5	4	6	1	1
737	1	22	3	0	1	1	1	17	10	10	9	10	9	6	8	9	10	10	10	10	9	9	9	9	10	9	10	10	10	10	10	6	10	10	10	10	10	10	10	10	10	10	10	10	10
738	2	21	1	1	3	3	1	1	10	10	7	6	4	4	6	7	7	7	6	7	6	8	8	6	9	9	5	5	5	8	7	3	10	10	6	5	4	8	8	8	4	8	7	6	7
739	2	20	2	1	3	3	1	1	10	7	2	10	10	10	10	10	10	10	10	10	10	10	10	10	10	9	7	9	9	9	6	1	10	10	8	10	10	10	10	10	10	10	10	10	10
740	1	20	2	1	3	3	1	1	10	7	2	10	10	10	10	10	10	10	10	10	10	10	10	10	10	9	7	9	9	9	6	1	10	10	8	10	10	10	10	10	10	10	10	10	10
741	1	21	1	0	10	3	1	7	7	5	4	5	4	5	5	5	8	5	6	5	6	7	4	4	5	4	4	5	5	7	4	8	6	5	6	5	6	7	5	6	6	7	5	5	6
744	1	20	3	0	3	3	1	17	8	7	8	8	7	8	7	7	6	7	8	8	6	7	7	7	9	9	6	7	6	7	8	10	10	9	9	8	7	7	6	7	9	8	6	8	7
745	2	23	4	0	3	3	1	17	10	10	10	10	10	10	10	10	10	10	10	10	6	10	6	10	8	8	9	10	10	10	10	10	10	10	10	10	10	10	10	10	10	10	10	10	10
748	1	20	1	0	1	1	1	1	5	8	7	4	4	7	8	8	6	7	8	8	7	7	7	7	7	6	7	8	5	7	5	6	10	8	8	7	7	6	7	7	8	8	8	8	7
749	2	19	1	0	3	2	3	1	7	7	7	6	6	5	5	5	8	7	7	7	4	7	7	7	8	6	5	4	4	7	5	1	10	7	1	9	9	10	6	8	5	9	5	5	2
750	1	20	1	0	2	1	3	17	3	2	3	6	6	4	5	7	4	6	9	8	8	6	7	7	4	8	6	4	5	2	6	5	5	8	7	7	3	3	6	6	7	6	7	9	3
753	1	21	3	0	1	1	1	17	4	4	2	6	7	3	4	1	5	6	8	8	3	10	7	8	9	5	5	4	3	7	1	1	10	8	10	7	8	7	7	5	6	9	9	10	8
755	1	21	3	1	1	3	1	17	1	1	1	2	4	5	1	1	1	2	1	2	2	1	1	1	1	1	1	1	1	1	1	1	1	1	1	1	1	1	1	1	1	1	1	1	1
756	1	20	1	0	3	3	2	17	4	4	3	2	5	1	2	3	1	1	7	4	3	6	4	6	5	2	3	2	4	1	4	5	7	5	3	4	2	1	5	4	5	4	7	3	4
758	2	24	4	1	3	6	1	17	10	10	10	10	10	10	10	10	10	10	10	10	10	10	10	10	10	10	10	10	10	10	10	10	10	10	10	10	10	10	10	10	10	10	10	10	10
760	1	22	3	0	1	2	4	17	8	8	5	8	6	2	2	6	6	8	9	9	6	8	8	6	7	8	8	6	3	4	5	6	8	9	6	6	5	7	7	7	7	7	5	9	7
762	2	22	2	0	1	1	1	1	5	5	1	3	1	1	5	1	5	5	10	10	10	4	3	5	10	8	8	10	10	10	10	10	10	8	10	10	8	7	7	8	8	10	10	10	7
763	1	22	3	0	2	3	1	1	1	1	2	2	2	2	6	6	4	4	3	2	3	2	2	3	2	3	3	2	2	3	2	1	5	1	2	2	1	2	2	3	2	2	2	2	1
765	2	20	1	0	1	1	1	1	8	7	9	5	4	4	8	8	7	7	9	9	6	5	7	5	4	6	3	4	3	7	4	5	7	7	6	8	7	6	7	7	8	8	7	9	8
766	2	22	3	0	1	1	1	17	7	7	7	9	9	8	8	7	6	6	10	9	6	9	7	7	7	7	5	6	7	5	6	2	10	8	8	8	6	5	6	6	5	7	4	8	6
767	1	21	3	0	1	3	1	17	7	7	5	7	6	5	7	9	9	9	9	9	8	8	7	8	8	8	6	7	4	7	9	9	9	9	7	7	7	7	6	8	8	6	7	8	8
768	1	20	1	1	3	1	1	1	3	5	9	7	7	1	1	5	1	5	9	8	5	10	7	10	10	8	3	3	4	2	8	6	10	9	6	9	6	1	8	8	8	8	8	8	5
769	2	21	2	0	1	3	1	2	10	10	10	5	5	3	5	8	5	8	3	3	5	3	3	3	6	7	3	8	3	5	1	1	9	5	9	8	6	3	5	4	7	5	9	9	2
771	1	22	3	0	2	3	1	1	1	1	2	2	2	2	6	6	4	4	3	2	3	2	2	3	2	3	3	2	2	3	2	1	5	1	2	2	1	2	2	3	2	2	2	2	1
772	2	21	3	0	3	2	2	1	6	7	8	5	5	4	4	4	4	5	5	5	3	3	3	4	2	5	5	6	3	5	6	3	3	4	5	4	4	6	5	5	5	2	5	4	5
773	1	19	1	0	3	3	1	1	6	6	8	7	7	6	7	8	5	7	9	10	9	7	8	8	7	7	7	7	6	7	9	7	10	8	6	8	7	6	8	8	8	7	5	7	7
775	1	20	1	0	1	1	1	7	1	1	1	1	1	1	1	6	4	3	3	7	2	8	6	5	5	5	1	1	1	1	1	1	1	1	5	1	4	1	4	3	1	8	7	2	1
776	1	20	1	0	2	4	1	1	5	5	4	3	3	3	3	4	4	4	7	8	10	1	7	8	4	7	5	3	3	3	6	6	9	5	4	2	3	2	2	3	7	7	7	7	5
778	2	21	2	0	1	3	2	7	1	1	1	7	8	4	7	9	6	8	9	8	9	7	7	7	7	9	8	5	7	7	7	6	10	10	9	9	6	6	7	7	5	5	6	5	4
780	2	23	4	0	3	8	3	17	4	6	2	1	1	1	1	1	1	1	4	1	3	1	1	1	1	1	1	1	3	1	3	5	5	1	1	1	1	2	1	1	1	1	2	1	1
783	1	20	2	1	1	7	1	7	1	1	1	5	1	1	1	1	2	1	10	1	10	7	4	1	1	1	1	1	1	1	1	1	10	1	10	1	2	3	4	3	1	10	10	6	10
784	1	26	4	0	3	4	1	5	8	9	9	10	10	5	10	10	9	10	9	9	5	5	5	5	5	5	5	5	5	5	5	5	5	5	5	5	5	5	5	5	5	5	5	5	5
785	2	23	4	0	1	1	2	7	10	10	10	5	5	7	10	10	10	10	10	10	10	10	10	10	10	10	10	10	10	10	10	10	10	10	10	10	10	10	10	10	10	10	10	10	10
786	2	20	1	0	2	2	2	1	2	3	2	2	4	3	3	4	3	3	3	4	1	2	3	3	5	2	1	2	2	1	2	1	2	3	6	2	2	2	2	2	2	2	2	2	2
788	1	22	3	0	1	1	3	17	6	5	4	7	8	7	8	9	7	9	9	9	6	9	9	9	10	9	7	6	5	7	5	4	10	7	4	9	6	6	8	8	8	10	9	9	8
789	2	24	4	0	3	3	1	7	6	6	7	1	1	1	1	1	1	1	7	5	2	3	1	1	1	1	1	2	1	8	1	1	8	1	7	1	1	1	1	1	1	1	7	1	1
790	2	21	2	1	1	2	2	7	4	5	3	1	2	6	2	2	1	5	3	3	7	1	4	3	3	4	2	2	1	1	3	1	6	1	3	1	1	1	4	2	3	6	3	4	4
791	2	22	3	0	3	1	3	9	2	2	2	2	2	2	2	2	2	2	2	2	2	2	2	2	2	2	2	2	2	2	2	2	7	3	5	6	4	4	4	4	4	4	4	3	3
793	2	23	4	0	1	3	2	7	6	6	6	6	4	6	8	9	9	9	10	10	9	9	9	8	8	8	8	8	4	4	8	2	8	8	6	6	6	6	8	8	8	8	8	8	10
794	2	22	3	0	1	1	3	7	5	5	5	1	3	5	5	5	4	5	9	7	6	2	3	1	3	2	4	8	6	6	7	8	8	5	6	6	6	6	5	6	2	3	5	3	4
795	2	22	3	0	3	3	1	17	8	7	7	8	8	6	5	7	7	8	9	7	9	9	8	9	7	9	7	8	7	7	8	8	9	8	8	7	6	7	7	8	7	8	8	7	8
796	2	23	2	1	1	1	2	7	6	5	4	3	3	5	5	4	4	5	7	6	7	6	6	7	7	7	3	4	3	4	7	2	8	4	6	6	4	6	6	6	5	7	7	5	6
797	2	21	1	1	1	1	3	2	5	5	6	6	7	3	3	3	1	1	8	7	7	7	7	7	4	4	1	1	1	1	1	1	1	2	5	5	5	1	1	1	4	1	7	1	1
799	1	23	4	1	1	1	1	16	2	5	5	5	5	8	7	5	2	7	5	6	7	8	7	7	6	6	4	3	5	3	6	1	4	5	5	6	4	3	6	6	6	4	4	7	3
801	2	22	3	0	3	1	1	17	6	6	6	8	8	7	7	8	5	5	10	8	6	6	8	5	5	4	5	8	7	6	6	8	10	8	8	7	5	6	5	5	5	8	5	6	7
802	2	23	3	0	3	1	1	17	9	9	9	8	7	9	9	9	10	9	10	10	7	9	10	10	10	9	5	10	9	10	10	9	10	10	10	10	10	9	9	9	9	9	10	10	9
803	1	22	3	0	2	2	1	6	1	1	1	1	1	1	1	2	1	1	1	1	1	1	1	1	1	1	1	1	1	1	1	1	8	1	1	7	1	1	1	1	1	1	1	1	4
804	2	22	3	1	1	3	2	7	3	2	1	1	1	1	1	1	1	2	1	1	1	1	1	1	1	1	1	4	1	3	1	1	8	2	1	9	3	3	2	1	1	1	1	1	1
805	2	46	6	1	1	3	1	13	10	10	10	10	10	9	10	10	10	10	10	10	10	9	10	10	9	7	9	9	9	10	10	9	7	10	10	10	10	10	10	10	9	10	10	10	10
806	2	19	1	1	2	3	1	1	2	3	3	5	5	5	6	6	5	7	9	7	6	4	5	6	5	7	5	5	4	3	6	2	5	8	3	6	8	3	6	4	4	9	10	7	4
810	1	19	1	0	3	1	1	1	8	9	7	10	10	10	10	9	8	10	10	10	8	10	10	10	10	10	8	10	10	9	10	5	10	10	9	10	10	6	10	9	10	10	10	10	10
811	2	24	3	0	1	1	3	7	1	1	2	1	1	3	5	1	1	2	7	8	4	3	1	1	4	6	1	3	2	1	8	1	7	2	6	5	5	1	3	3	5	5	5	6	1
813	2	19	1	0	4	2	1	1	6	6	6	6	6	5	4	6	5	5	6	5	5	6	6	5	5	7	5	5	4	4	4	7	6	5	6	5	3	5	8	9	9	10	10	10	7
814	1	20	1	1	3	2	1	1	3	4	3	5	7	7	6	7	8	7	9	8	8	7	6	7	6	10	7	6	7	3	5	1	6	5	5	4	1	1	3	4	5	4	5	4	4
815	2	21	2	1	1	1	3	13	4	4	4	4	4	2	2	5	2	1	10	3	3	3	3	2	2	10	4	3	3	1	1	1	5	3	4	3	3	1	1	1	2	1	1	1	2
817	2	22	2	0	2	3	1	17	4	5	7	3	1	1	4	1	6	4	9	9	4	3	5	1	1	3	4	7	7	7	2	5	6	8	9	8	6	3	3	4	8	6	6	6	5
818	1	20	1	0	1	3	2	7	10	10	8	5	6	8	8	8	9	7	7	8	8	9	9	7	8	9	6	9	7	7	9	10	10	9	9	9	10	10	10	9	10	10	10	7	10
819	1	20	2	1	1	1	2	7	7	5	5	8	9	9	7	8	6	7	6	9	9	7	8	4	6	7	8	9	8	3	3	7	10	6	7	8	6	4	5	7	7	9	9	7	8
820	1	20	0	0	3	5	2	7	8	8	4	9	10	10	5	9	2	9	9	9	7	7	6	7	7	8	10	9	9	9	9	9	8	7	9	9	3	2	6	9	4	8	9	4	6
822	2	24	5	1	1	1	1	3	7	7	8	5	5	9	9	9	3	3	10	10	10	8	3	8	3	8	9	10	10	10	10	10	10	10	10	10	7	8	7	10	9	10	10	10	10
825	1	22	2	0	3	1	3	16	3	4	6	9	7	5	6	6	7	6	6	7	7	7	6	7	6	6	3	2	3	4	6	2	8	7	5	5	5	5	5	6	6	8	8	7	7
826	1	21	2	0	1	3	1	7	5	6	5	4	4	4	6	5	7	8	9	9	7	7	6	5	6	8	4	5	4	4	4	4	9	7	5	9	8	3	6	5	7	6	6	5	6
828	1	23	4	0	1	1	1	3	2	2	4	5	2	5	4	6	6	3	4	4	4	5	4	6	4	4	7	2	4	4	7	5	7	5	5	6	3	5	6	2	3	7	3	7	6
829	1	20	0	1	1	1	1	3	5	5	5	7	5	9	9	8	8	7	7	7	6	6	6	6	7	7	7	7	6	6	7	6	7	7	7	7	7	7	7	7	7	7	7	7	7
831	1	20	2	1	1	1	1	3	9	7	8	9	8	9	9	9	5	7	8	8	9	5	8	8	7	3	9	9	8	8	8	7	9	6	8	8	8	8	8	8	4	7	7	8	7
832	2	21	2	0	3	3	1	18	7	7	7	9	10	8	9	9	9	9	8	9	7	10	9	8	8	10	8	10	8	8	10	8	10	10	8	8	9	9	8	9	9	9	8	10	9
834	2	19	1	1	4	3	1	11	4	5	4	8	10	10	9	8	7	7	10	9	9	10	9	9	9	7	5	7	3	6	6	7	7	10	7	6	6	1	5	6	5	8	7	9	8
835	2	23	3	0	1	3	1	16	6	7	7	8	7	7	6	6	6	7	6	7	8	9	9	9	9	9	9	9	9	9	9	8	9	9	8	9	8	9	8	10	10	10	10	9	9
836	2	22	0	0	1	1	1	3	10	10	5	10	10	10	10	10	10	10	10	10	10	10	10	10	10	10	10	10	10	10	10	10	10	10	10	10	10	10	10	10	10	10	10	10	10
837	1	18	1	1	1	1	1	20	4	7	5	5	3	6	4	6	5	6	5	6	6	7	7	5	5	5	5	6	5	7	4	7	5	7	6	6	6	7	6	7	6	3	9	6	7
838	2	21	2	1	1	1	1	16	8	7	7	10	10	10	10	10	10	10	10	10	10	10	10	10	10	10	10	10	10	10	10	10	10	10	10	10	10	10	10	10	10	10	10	10	10
839	2	19	1	0	1	1	1	3	10	8	7	10	10	10	10	10	10	10	10	10	10	10	10	10	10	10	10	10	10	10	10	10	10	10	10	10	10	10	10	10	10	10	10	10	10
840	1	20	1	0	3	3	1	7	8	9	8	10	10	10	10	10	10	10	10	10	10	10	10	10	10	10	10	10	10	10	10	10	10	10	10	10	10	10	10	10	10	10	10	10	10
842	1	19	0	1	3	3	1	18	3	3	2	7	9	9	10	8	7	8	10	8	8	8	7	5	8	5	6	9	7	7	6	7	7	7	6	7	5	6	7	8	8	9	7	6	6
843	1	21	2	1	3	3	1	18	5	5	1	9	9	10	10	10	9	9	9	9	6	6	7	6	5	5	7	7	6	6	2	5	5	5	5	8	8	9	8	6	7	5	6	7	5
844	2	21	2	0	3	1	1	10	9	9	8	8	8	9	8	9	9	8	8	8	8	8	9	9	9	9	10	8	8	8	9	9	9	9	9	9	9	10	9	10	9	10	9	10	10
845	2	20	2	1	4	3	1	18	1	1	1	1	5	10	10	10	10	10	10	10	10	10	10	10	10	10	10	10	10	10	10	10	10	10	10	10	10	10	10	10	10	10	10	10	10
846	1	21	2	0	1	1	1	20	8	7	7	7	5	7	6	6	2	5	4	6	5	5	7	4	6	6	6	8	7	7	6	6	6	6	7	6	7	5	6	6	6	7	6	6	6
848	2	21	2	0	1	1	1	3	6	8	7	4	10	8	8	7	8	9	9	8	6	3	8	7	8	5	3	2	3	6	9	8	10	9	3	4	8	7	9	8	7	9	9	9	9
849	1	22	2	0	3	1	1	10	2	3	4	9	9	10	6	6	5	5	6	6	5	8	6	6	6	8	3	3	2	5	5	8	9	6	6	6	6	6	6	6	6	6	4	6	6
851	1	24	3	0	4	3	1	18	9	8	8	9	9	8	7	7	9	8	8	8	8	8	10	8	9	8	10	9	7	9	9	8	9	10	7	10	9	9	8	9	9	8	10	9	9
854	1	21	2	0	1	1	1	20	8	7	7	7	5	7	6	6	2	5	4	6	5	5	7	4	6	6	6	8	7	7	6	6	6	6	7	6	7	5	6	6	6	7	6	6	6
856	1	22	3	0	3	3	1	7	8	9	8	7	8	8	8	8	8	8	8	8	8	8	7	8	6	7	9	8	7	8	9	9	7	9	8	8	8	9	8	8	7	9	8	8	8
857	1	21	2	0	1	1	1	20	7	7	6	7	6	7	7	8	8	9	9	7	6	8	6	6	5	5	7	7	7	7	6	7	8	9	9	9	8	8	8	8	8	7	7	8	8
858	2	22	2	0	1	7	3	19	4	6	4	4	5	5	4	6	7	6	5	6	5	5	6	6	4	7	6	6	6	5	6	5	6	6	7	7	7	8	7	8	7	7	6	8	8
860	2	21	2	0	1	1	1	7	7	8	8	9	9	8	8	8	8	8	8	8	8	7	8	9	8	8	8	8	8	8	8	8	7	8	9	8	8	7	8	7	7	9	8	7	8
861	1	23	2	1	5	1	1	19	7	7	6	6	6	7	6	6	6	6	6	6	7	7	7	7	6	6	7	6	6	7	7	6	6	6	6	7	6	6	6	6	8	7	6	7	7
863	1	21	2	0	1	1	1	2	1	1	1	3	5	2	7	5	7	8	9	9	8	5	5	5	3	4	4	3	5	2	5	2	8	4	3	4	3	1	5	5	4	7	3	5	5
864	1	22	3	0	1	1	1	3	9	8	7	10	10	9	10	9	9	9	10	9	9	10	10	10	10	10	8	9	8	9	10	8	9	10	8	9	7	8	9	8	10	7	9	10	9
865	2	20	2	0	3	3	1	10	10	10	10	10	10	10	10	10	10	10	10	10	10	10	10	10	10	10	10	10	10	10	10	10	10	10	10	10	10	10	10	10	10	10	10	10	10
866	1	20	2	0	1	3	1	18	7	8	8	4	10	10	10	10	10	8	8	7	9	8	7	7	8	10	7	10	9	10	8	9	9	8	10	8	7	8	8	10	7	8	10	8	10
869	1	21	1	0	5	1	2	18	10	10	10	10	10	10	10	10	10	10	10	10	10	10	10	10	10	10	10	10	10	10	10	10	10	10	10	10	10	10	10	10	10	10	10	10	10
870	2	20	3	0	1	1	1	3	8	7	6	8	8	10	6	8	7	8	7	7	5	4	4	2	4	5	8	8	7	7	7	7	10	8	8	9	9	7	8	8	8	7	6	5	5
873	1	21	2	1	3	8	1	16	9	9	8	10	10	10	10	9	10	9	9	10	9	9	7	9	9	9	9	8	8	8	8	9	10	10	10	9	9	9	8	9	8	9	9	9	9
874	2	21	2	0	1	1	1	10	1	1	1	10	10	10	10	10	10	10	10	10	10	6	10	10	10	10	7	10	10	10	7	10	10	10	10	10	10	10	10	10	10	10	10	10	10
876	1	22	2	1	1	1	1	3	1	2	2	6	8	8	8	8	9	9	8	9	9	9	8	9	8	9	9	9	9	9	8	10	10	9	9	10	9	9	8	8	7	10	8	9	9
877	1	18	1	1	1	1	1	20	4	7	5	5	3	6	4	6	5	6	5	6	6	7	7	5	5	5	5	6	5	7	4	7	5	7	6	6	6	7	6	7	6	3	9	6	7
880	2	23	3	0	3	3	1	7	7	7	7	8	8	10	10	10	10	10	10	10	10	10	10	10	10	10	10	10	10	10	10	10	10	10	10	10	10	10	10	10	10	10	10	10	10
882	2	22	3	0	3	3	1	18	7	7	7	7	7	8	8	8	8	8	8	8	8	8	8	8	8	8	8	8	8	8	8	8	8	8	8	8	8	8	8	8	8	8	8	8	8
884	2	23	3	0	3	3	1	10	8	8	6	9	9	10	10	10	8	10	10	8	9	8	8	9	9	8	8	8	8	9	8	8	9	8	8	8	8	8	8	8	9	8	9	9	10
885	1	25	4	0	1	3	1	19	7	7	6	5	8	5	7	6	7	6	6	7	7	6	5	8	8	7	6	6	5	7	8	9	8	8	7	7	6	7	6	9	8	8	6	6	7
888	2	21	2	1	1	1	1	10	6	6	5	7	9	10	8	9	8	9	9	9	6	8	8	9	9	9	8	9	9	9	9	9	10	9	9	9	9	9	9	9	9	9	8	9	9
889	2	20	1	0	1	2	1	3	1	1	1	6	6	3	4	7	3	5	7	6	6	5	6	4	5	6	5	7	5	4	7	8	4	5	6	6	6	2	5	4	7	6	5	5	6
890	1	20	2	1	1	1	1	3	9	7	8	9	8	9	9	9	5	7	8	8	9	5	8	8	7	3	9	9	8	8	8	7	9	6	8	8	8	8	8	8	4	7	7	8	7
893	1	20	0	1	1	1	1	3	5	5	5	7	5	9	9	8	8	7	7	7	6	6	6	6	7	7	7	7	6	6	7	6	7	7	7	7	7	7	7	7	7	7	7	7	7
894	1	22	3	0	3	3	1	18	7	7	7	7	7	8	8	8	8	8	8	8	8	8	8	8	8	8	8	8	8	8	8	8	8	8	8	8	8	8	8	8	8	8	8	8	8
895	2	21	2	0	3	3	1	3	2	3	4	10	10	10	10	10	10	10	10	10	10	10	10	10	10	10	10	10	10	10	10	10	10	10	10	10	10	10	10	10	10	10	10	10	10
897	2	20	1	0	1	3	1	16	8	7	6	10	7	7	6	6	6	10	10	8	4	10	8	8	10	10	7	10	6	7	9	6	10	10	8	4	9	2	9	8	10	8	8	10	7
898	2	21	1	0	1	1	1	3	7	5	5	10	10	10	10	10	10	10	10	10	10	10	10	10	10	10	10	10	10	10	7	6	10	10	10	10	10	10	10	10	10	10	10	10	10
899	1	21	2	0	1	1	1	3	6	8	7	4	10	8	8	7	8	9	9	8	6	3	8	7	8	5	3	2	3	6	9	8	10	9	3	4	8	7	9	8	7	9	9	9	9
901	2	20	1	0	1	3	1	18	8	8	8	10	10	10	10	10	10	10	10	10	10	10	10	10	10	10	10	10	10	10	10	10	10	10	10	10	10	10	10	10	10	10	10	10	10
903	1	20	2	1	3	3	1	7	8	8	5	10	10	10	10	10	10	10	10	10	10	10	10	10	10	10	6	6	7	6	7	8	10	9	9	10	10	10	10	10	10	10	10	10	10
904	1	21	2	1	1	1	1	3	4	3	1	6	7	10	6	8	4	6	5	5	4	4	2	9	6	4	3	3	9	9	6	3	10	6	7	6	7	1	5	4	4	4	4	7	1
905	1	19	1	1	1	8	1	18	5	4	2	8	8	10	5	5	5	5	5	5	3	7	7	2	5	6	8	8	8	5	9	10	9	8	5	7	5	2	9	9	9	9	2	6	7
907	1	20	1	0	3	3	1	16	10	10	10	10	10	10	3	4	1	1	9	8	5	8	8	6	6	7	7	7	6	1	7	7	7	4	4	7	1	1	5	8	7	3	3	5	1
908	1	19	1	0	4	4	1	7	7	7	7	10	8	10	10	10	9	9	10	10	8	9	9	7	9	10	8	10	8	9	8	9	10	10	9	10	10	9	9	10	10	10	10	10	10
909	2	20	0	0	4	1	1	11	4	2	1	7	7	10	8	9	9	9	10	10	7	4	4	3	2	2	5	3	3	2	2	2	1	2	7	8	7	2	4	3	3	3	2	2	3
910	1	20	0	1	1	1	1	10	1	1	1	6	3	3	3	3	3	2	4	3	3	4	3	3	4	3	4	4	3	3	3	3	1	1	1	1	1	1	3	3	4	3	4	2	1
913	2	20	1	1	1	1	1	3	4	3	4	3	4	1	1	2	2	1	1	2	1	2	2	2	2	1	1	2	1	2	1	2	10	3	4	5	2	3	2	1	3	1	1	3	3
915	2	22	2	0	3	3	1	3	5	4	3	4	3	4	3	3	3	3	3	3	3	4	3	3	3	3	3	3	3	3	3	3	2	2	3	3	3	3	3	3	3	3	3	3	3
916	1	24	3	0	4	3	1	18	9	8	8	9	9	8	7	7	9	8	8	8	8	8	10	8	9	8	10	9	7	9	9	8	9	10	7	10	9	9	8	9	9	8	10	9	9
917	1	21	3	1	3	3	1	18	9	7	5	10	7	10	7	10	6	10	7	7	9	6	9	7	7	9	9	8	7	10	7	9	7	9	7	7	8	8	8	7	8	5	7	7	8
919	1	22	1	0	4	3	1	18	8	8	6	9	8	10	7	9	8	7	7	7	6	6	5	10	8	7	9	8	7	6	8	7	7	7	8	6	7	10	8	7	8	8	7	8	9
920	1	22	2	1	3	1	1	18	8	10	10	10	10	10	10	10	10	10	10	10	10	10	10	10	10	10	10	10	10	10	10	10	10	10	10	10	10	10	10	10	10	10	10	10	10
921	1	21	2	0	4	6	1	18	7	6	6	5	4	6	6	5	7	6	5	7	6	5	6	5	6	6	6	5	5	6	7	5	6	7	6	6	4	6	6	5	6	6	5	5	7
922	1	24	2	1	4	3	1	18	5	6	5	6	7	8	3	8	6	6	6	5	7	6	5	7	5	7	6	5	6	7	6	6	6	5	6	7	6	5	7	4	6	5	7	5	7
923	2	24	2	1	4	3	1	18	5	6	5	6	7	8	3	8	6	6	6	5	7	6	5	7	5	7	6	5	6	7	6	6	6	5	6	7	6	5	7	4	6	5	7	5	7
924	1	19	1	0	3	1	1	3	4	3	1	10	10	10	10	10	10	10	10	10	10	9	9	10	7	8	10	10	10	10	10	7	10	10	10	10	10	10	10	10	10	10	10	10	10
925	1	22	1	1	4	2	1	18	6	6	7	5	6	6	5	7	5	7	5	7	6	6	7	6	6	7	6	6	6	8	8	7	6	6	7	6	6	8	6	5	4	7	9	6	6
927	2	23	3	1	4	7	1	19	4	7	6	6	5	7	7	7	7	7	6	9	6	7	7	6	8	6	7	5	7	7	7	8	6	7	8	6	7	6	8	6	8	6	7	6	7
929	1	20	0	0	1	1	1	3	5	3	4	7	8	8	8	7	7	9	9	9	8	9	8	9	9	9	6	6	6	6	8	9	9	8	4	8	8	8	9	9	9	8	6	7	7
931	2	19	1	0	1	1	1	3	1	1	1	10	6	10	7	8	3	5	10	10	1	10	3	4	4	10	1	1	1	1	3	1	3	5	1	3	1	1	1	1	1	6	1	1	1
932	1	21	2	1	4	6	1	18	8	7	7	9	6	6	8	6	5	8	6	8	6	7	8	7	6	7	7	6	8	5	7	8	6	8	10	6	7	7	6	4	7	7	9	6	7
933	1	23	4	0	1	1	1	16	9	8	1	9	7	10	9	9	1	5	9	9	6	9	3	7	6	9	3	6	7	6	1	1	10	9	5	7	9	5	9	9	6	9	7	7	4
934	2	22	3	0	3	2	3	4	5	4	3	3	4	2	2	6	4	3	8	8	5	6	7	5	8	8	5	3	4	5	5	5	8	7	5	6	6	2	4	7	7	4	4	8	6
935	2	21	2	1	4	6	1	18	8	7	7	9	6	6	8	6	5	8	6	8	6	7	8	7	6	7	7	6	8	5	7	8	6	8	10	6	7	7	6	4	7	7	9	6	7
936	1	23	3	0	3	3	1	7	7	7	7	8	8	10	10	10	10	10	10	10	10	10	10	10	10	10	10	10	10	10	10	10	10	10	10	10	10	10	10	10	10	10	10	10	10
937	1	19	1	1	1	8	1	18	5	4	2	8	8	10	5	5	5	5	5	5	3	7	7	2	5	6	8	8	8	5	9	10	9	8	5	7	5	2	9	9	9	9	2	6	7
938	2	20	0	0	1	1	1	3	5	3	4	7	8	8	8	7	7	9	9	9	8	9	8	9	9	9	6	6	6	6	8	9	9	8	4	8	8	8	9	9	9	8	6	7	7
939	2	20	1	0	3	3	1	10	6	9	3	9	5	10	10	10	8	10	10	10	10	10	10	10	10	10	6	10	7	6	8	10	10	10	10	10	10	7	8	7	8	10	10	10	10
940	1	23	3	1	2	1	1	3	6	6	6	7	7	6	7	7	7	6	7	7	8	8	8	6	7	7	7	8	7	7	7	7	7	7	6	6	6	6	8	7	7	7	7	7	7
943	1	22	3	1	3	3	1	10	5	6	2	1	1	1	2	4	1	1	2	5	5	1	5	1	1	1	2	1	1	1	1	1	1	1	6	3	1	1	3	2	2	4	5	5	1
944	1	19	1	0	3	1	1	3	4	3	1	10	10	10	10	10	10	10	10	10	10	9	9	10	7	8	10	10	10	10	10	7	10	10	10	10	10	10	10	10	10	10	10	10	10
946	2	19	1	0	4	4	1	7	7	7	7	10	8	10	10	10	9	9	10	10	8	9	9	7	9	10	8	10	8	9	8	9	10	10	9	10	10	9	9	10	10	10	10	10	10
947	1	22	3	1	1	1	1	3	8	9	8	10	10	10	10	10	10	10	10	10	10	10	10	10	10	10	10	10	9	10	9	9	10	10	10	10	10	6	10	10	10	10	10	10	10
948	1	19	0	1	3	3	1	18	3	3	2	7	9	9	10	8	7	8	10	8	8	8	7	5	8	5	6	9	7	7	6	7	7	7	6	7	5	6	7	8	8	9	7	6	6
949	1	24	3	0	1	1	1	7	8	8	6	7	7	7	7	8	7	8	7	8	7	7	6	7	6	8	8	8	7	8	6	8	10	9	7	9	9	9	8	8	8	8	8	9	8
951	1	19	1	0	3	1	1	3	4	3	1	10	10	10	10	10	10	10	10	10	10	9	9	10	7	8	10	10	10	10	10	7	10	10	10	10	10	10	10	10	10	10	10	10	10
953	2	21	2	0	3	3	1	3	3	4	4	4	9	10	10	10	10	10	10	10	10	10	10	10	10	10	10	10	10	10	10	10	10	10	10	10	10	10	10	10	10	10	10	10	10
954	2	22	3	1	3	3	2	7	5	5	5	5	4	3	3	6	4	4	10	10	7	7	7	6	6	6	4	6	6	10	10	10	10	8	7	7	8	8	7	7	8	8	7	6	7
955	2	20	3	0	1	1	1	3	8	7	6	8	8	10	6	8	7	8	7	7	5	4	4	2	4	5	8	8	7	7	7	7	10	8	8	9	9	7	8	8	8	7	6	5	5
956	1	25	1	0	6	1	1	1	6	3	3	8	7	8	4	2	1	8	7	9	7	7	4	5	5	7	7	7	4	4	4	1	8	7	1	3	5	2	2	3	3	3	3	4	5
957	2	20	2	1	1	1	1	7	4	4	3	3	4	5	3	3	1	2	3	2	3	3	2	5	2	5	2	5	2	2	6	5	6	5	5	6	5	1	4	4	4	3	3	3	5
958	2	23	2	0	1	3	1	7	9	9	9	9	9	9	9	9	8	9	9	9	10	10	10	10	10	10	10	9	9	9	10	9	9	10	9	10	9	10	9	10	10	9	9	9	10
959	2	22	3	1	3	2	3	1	3	4	4	4	9	3	5	6	3	6	6	6	7	5	3	6	4	7	3	2	3	7	1	1	6	4	4	6	3	2	3	5	5	5	4	5	4
961	2	19	0	0	1	9	4	1	2	3	1	2	1	3	2	3	1	1	4	2	4	5	3	3	4	3	3	4	3	1	3	1	3	2	4	4	5	5	5	5	5	5	5	5	5
965	2	24	6	0	1	1	1	13	1	1	1	1	1	1	10	10	10	10	10	10	1	1	1	1	1	1	10	10	10	10	10	10	10	10	10	10	10	10	1	1	1	10	1	1	1
966	2	22	3	0	1	1	3	7	5	6	5	7	7	7	7	6	5	6	9	8	7	9	6	6	7	9	7	1	5	1	10	6	10	9	7	8	6	3	7	7	8	7	8	5	1
967	2	22	3	1	5	1	2	3	10	10	10	10	10	10	10	10	10	10	10	10	10	10	10	10	10	10	10	10	10	10	10	10	10	10	10	10	10	10	10	10	10	10	10	10	10
968	1	21	2	1	1	1	1	16	8	7	7	10	10	10	10	10	10	10	10	10	10	10	10	10	10	10	10	10	10	10	10	10	10	10	10	10	10	10	10	10	10	10	10	10	10
969	1	21	2	1	1	1	1	16	8	7	7	10	10	10	10	10	10	10	10	10	10	10	10	10	10	10	10	10	10	10	10	10	10	10	10	10	10	10	10	10	10	10	10	10	10
970	1	25	4	0	1	1	3	12	8	9	7	9	8	6	8	3	5	7	4	8	7	10	8	9	8	9	7	9	7	8	8	7	4	6	6	8	7	4	8	8	10	7	8	6	7
971	2	23	3	1	8	6	3	7	10	10	10	10	10	10	10	10	10	10	10	10	10	5	6	7	6	8	10	10	10	10	10	8	10	10	10	10	10	10	10	10	10	10	10	10	10
972	2	21	2	1	1	1	1	10	6	6	5	7	9	10	8	9	8	9	9	9	6	8	8	9	9	9	8	9	9	9	9	9	10	9	9	9	9	9	9	9	9	9	8	9	9
973	2	20	1	0	1	1	3	3	3	3	3	4	3	4	1	1	1	5	4	2	2	4	3	4	5	6	4	4	3	3	5	2	6	5	4	2	2	1	3	3	5	4	5	1	2
974	2	20	1	1	3	6	1	11	6	6	5	8	10	7	9	9	8	7	10	10	10	8	8	10	10	10	6	8	4	4	10	1	10	10	10	10	10	10	10	10	10	8	10	10	10
975	2	21	2	1	1	1	1	16	8	7	7	10	10	10	10	10	10	10	10	10	10	10	10	10	10	10	10	10	10	10	10	10	10	10	10	10	10	10	10	10	10	10	10	10	10
976	1	21	2	1	1	1	1	16	8	7	7	10	10	10	10	10	10	10	10	10	10	10	10	10	10	10	10	10	10	10	10	10	10	10	10	10	10	10	10	10	10	10	10	10	10
981	2	21	3	1	3	3	3	10	6	6	2	9	3	6	4	5	6	4	6	6	8	9	8	8	7	4	2	4	3	1	4	1	6	1	1	1	4	1	7	7	5	3	4	1	1
982	1	19	0	0	3	3	2	7	2	1	3	1	2	1	1	1	2	1	1	1	2	1	2	1	1	1	1	1	1	1	2	1	1	1	1	2	1	1	1	1	1	1	1	1	1
986	2	26	2	1	1	1	1	3	8	8	8	10	10	10	7	7	7	10	9	9	7	10	8	10	10	10	8	2	4	10	10	10	10	10	10	10	8	8	10	8	10	10	9	10	10
987	1	24	2	1	1	1	2	2	10	10	10	10	10	10	10	10	10	10	10	10	10	10	10	8	10	10	10	10	10	10	10	10	10	10	10	10	10	10	10	10	10	10	10	10	10
988	2	20	1	0	1	1	2	13	10	10	10	10	10	5	5	5	5	6	6	6	2	8	5	2	2	5	1	5	1	1	7	1	8	1	1	5	6	6	7	5	3	5	2	3	4
989	1	25	3	1	3	8	3	7	9	9	9	8	5	9	10	10	9	9	9	9	9	9	9	7	7	10	9	9	9	9	9	9	10	9	9	9	9	9	9	9	10	9	9	9	9
990	1	21	3	0	3	3	1	4	10	10	7	8	6	10	10	10	9	9	9	7	8	8	8	6	8	8	8	9	7	8	8	8	8	8	9	8	9	8	8	8	8	9	8	9	8
991	2	21	2	0	1	1	1	6	6	7	7	7	8	9	8	5	4	6	6	7	7	8	7	7	7	7	8	9	9	6	10	10	10	10	8	10	8	6	7	6	6	7	9	9	9
993	1	21	2	1	3	3	3	2	3	3	5	1	1	1	10	5	7	9	10	9	5	6	2	7	9	3	4	9	1	5	7	8	6	7	10	9	5	1	2	6	5	6	6	8	3
995	2	25	4	1	3	3	1	2	8	8	7	7	7	8	5	6	6	8	7	5	6	7	7	5	5	8	4	6	5	5	8	10	10	10	5	10	7	7	8	7	5	6	6	7	7
996	2	26	1	0	3	3	1	1	10	10	10	9	9	5	8	8	8	8	3	5	5	8	8	9	9	9	3	8	5	7	8	10	10	10	9	8	9	6	8	8	10	8	5	10	10
997	1	20	1	0	1	1	1	7	1	2	3	6	6	7	5	4	5	5	5	5	5	5	5	5	5	5	5	5	5	5	5	5	5	5	5	5	5	5	5	5	5	5	5	5	5
998	2	22	3	1	1	3	1	7	1	1	1	3	1	1	1	1	1	1	1	1	1	2	3	1	7	4	2	2	1	1	3	1	1	3	1	1	1	1	8	4	1	4	1	1	1
1003	1	22	3	0	3	1	3	2	1	1	1	10	3	3	3	3	3	4	5	5	7	5	5	2	4	2	10	10	7	6	5	3	5	5	5	4	4	4	4	4	5	4	5	4	4
1004	1	25	1	0	1	1	1	7	10	9	9	6	10	9	10	9	10	10	9	10	9	8	9	10	9	9	9	9	9	8	5	5	10	10	8	9	9	10	9	9	8	10	9	9	9
1006	1	30	1	0	1	1	3	2	10	10	10	10	10	10	10	10	10	10	9	10	9	10	9	10	10	8	8	10	10	10	9	10	6	8	8	10	10	9	10	10	10	7	10	10	10
1007	1	19	1	1	3	3	1	2	2	5	5	9	10	7	6	5	4	6	10	9	10	9	10	10	10	10	6	4	5	10	5	1	6	8	8	10	6	7	8	8	9	8	9	9	9
1008	1	21	2	0	3	3	3	2	3	3	5	1	1	1	1	1	1	1	8	3	1	3	1	1	1	3	3	2	1	3	4	2	6	10	10	6	5	2	6	7	5	1	7	5	1
1009	1	21	2	0	3	1	1	2	8	10	10	5	4	5	5	5	5	8	9	7	4	8	10	5	5	10	8	10	8	10	10	5	5	5	8	8	8	7	7	7	10	4	8	10	8
1012	1	20	2	0	2	3	1	3	4	4	2	5	1	1	1	1	1	1	1	1	1	1	1	1	1	1	1	1	1	1	1	1	1	1	1	1	1	1	1	1	1	1	1	1	1
1014	1	19	1	0	2	2	1	3	1	1	1	1	1	1	1	1	1	1	1	1	1	1	1	1	1	1	1	1	1	1	1	1	1	1	1	1	1	1	2	1	1	1	1	1	1
1016	1	19	1	1	3	1	1	3	8	8	9	9	7	6	8	8	7	7	8	8	8	7	8	6	7	9	7	7	7	7	9	10	7	8	9	8	8	7	7	8	8	8	9	8	8
1017	1	28	2	1	3	3	1	3	1	2	3	3	1	1	1	1	1	1	1	1	1	4	5	4	6	5	1	1	1	1	6	1	5	4	1	1	1	1	1	1	1	1	6	5	4
1018	2	32	1	1	2	3	3	3	8	8	8	3	3	3	3	3	3	3	8	5	5	3	1	1	1	5	2	5	5	4	1	6	1	5	5	8	8	7	6	4	3	5	3	1	1
1019	1	21	2	1	1	6	1	6	7	7	6	9	9	10	10	9	8	8	8	7	7	7	8	8	8	7	6	7	6	8	8	9	8	8	7	7	7	9	8	8	8	7	8	8	8
1020	1	18	1	0	2	3	2	7	6	4	7	4	6	5	4	4	3	7	9	7	8	4	4	9	8	7	6	8	8	5	5	2	8	2	3	8	2	2	5	6	3	7	8	2	1
1022	1	21	2	1	2	2	3	1	5	4	1	5	4	6	1	1	1	4	8	6	8	1	2	1	1	4	1	4	1	5	5	8	1	7	7	8	4	3	9	9	7	5	5	8	8
1023	2	20	3	0	3	3	1	1	5	6	4	3	7	3	4	3	1	7	8	8	5	4	2	2	4	1	2	4	4	1	6	5	9	3	1	3	1	1	4	3	2	3	1	3	4
1024	1	23	4	0	1	1	1	1	7	7	7	8	7	7	7	7	5	6	8	8	9	9	9	9	9	9	5	7	5	5	5	5	9	8	6	5	7	5	8	8	8	9	8	6	5
1025	1	20	3	0	3	1	1	1	6	6	6	4	2	3	6	6	5	6	6	6	4	3	4	2	3	4	6	7	7	7	6	3	7	6	5	7	5	1	3	3	4	3	3	6	3
1026	1	25	4	0	3	3	1	3	10	10	10	10	10	10	9	10	9	10	10	10	8	10	10	8	10	9	9	10	6	8	5	7	5	7	7	6	8	8	8	10	10	10	10	10	10
1027	1	22	3	1	2	2	1	1	8	8	7	7	8	8	9	9	8	8	7	7	7	9	10	9	9	8	7	8	6	8	6	7	10	9	9	9	8	7	8	5	8	8	8	9	3
1031	1	22	3	0	1	1	1	6	8	8	8	8	8	9	9	9	9	9	9	8	8	8	9	8	9	9	8	10	8	9	10	8	10	10	7	9	9	9	9	9	9	9	9	9	9
1032	1	21	2	1	3	1	1	3	3	4	4	2	1	2	2	2	2	2	2	4	2	1	1	1	1	2	3	3	2	1	8	6	8	3	1	1	1	1	1	2	1	6	2	5	5
1033	1	21	2	1	3	1	1	3	3	4	4	2	1	2	2	2	2	2	2	4	2	1	1	1	1	2	3	3	2	1	8	6	8	3	1	1	1	1	1	2	1	6	2	5	5
1034	2	21	1	0	3	3	2	7	5	6	6	6	6	8	8	8	3	8	8	8	8	8	8	8	8	8	10	10	10	10	8	8	8	8	5	8	8	3	8	8	8	8	8	8	8
1035	1	20	2	0	3	3	1	2	5	5	3	1	1	1	1	2	1	4	8	8	1	2	1	1	1	1	6	4	4	2	5	1	1	7	7	6	6	2	3	2	4	6	6	6	4
1036	1	19	1	0	1	1	3	7	1	1	1	2	1	1	1	1	1	2	7	5	2	1	2	3	3	3	4	3	3	3	8	1	9	1	1	2	5	5	5	5	5	5	5	5	5
1040	1	18	1	1	3	1	1	7	7	7	7	7	9	9	9	8	8	8	10	10	10	10	10	10	10	10	10	10	9	10	6	10	10	10	10	10	10	8	8	10	10	10	10	10	10
1042	2	22	4	1	3	3	1	2	4	4	1	4	6	1	4	10	5	5	1	4	5	1	1	1	1	1	4	4	4	4	4	5	1	1	5	5	6	3	5	5	5	2	3	5	1
1043	1	21	4	0	2	2	3	7	3	3	4	4	4	3	2	2	3	4	4	5	5	4	4	3	3	3	5	4	2	3	6	2	5	5	5	6	5	3	4	5	5	5	5	5	5
1045	1	21	3	1	7	2	1	3	3	3	3	3	3	3	3	4	2	4	3	4	1	5	3	2	2	2	1	1	2	2	4	4	1	3	1	1	1	2	4	3	3	3	3	3	3
1047	1	20	1	0	3	3	2	5	10	10	10	10	10	10	8	8	8	8	6	7	7	10	8	10	10	8	8	9	7	8	10	9	10	10	10	9	9	10	10	7	10	10	8	10	8
1048	2	17	1	1	1	1	3	7	5	2	2	1	1	1	1	1	1	2	2	2	2	1	1	1	1	1	2	2	1	2	3	2	2	1	1	2	2	2	3	2	2	2	4	2	2
1049	1	21	1	0	2	2	1	2	3	3	1	3	3	2	3	3	3	4	4	3	4	4	3	3	3	3	3	3	3	3	3	3	3	3	3	3	3	3	3	3	5	5	4	3	3
1052	1	22	4	0	1	8	1	3	10	10	10	10	10	10	10	10	10	10	10	10	10	10	10	10	10	10	10	10	10	10	10	10	10	10	10	10	10	10	10	10	10	10	10	10	10
1055	1	19	1	1	2	5	1	13	9	8	7	5	5	6	5	5	5	8	8	8	9	9	7	7	8	8	6	6	7	7	6	5	7	7	7	7	6	6	7	7	7	7	7	7	7
1056	1	20	1	1	3	1	3	1	10	9	9	10	10	10	7	7	8	9	9	9	10	10	10	10	10	10	9	10	10	10	10	7	1	7	6	9	8	1	9	10	10	2	10	10	1
1057	2	20	1	0	9	1	1	3	2	2	1	1	1	1	1	1	1	1	1	1	1	1	1	1	1	1	1	1	1	1	1	1	1	1	1	1	1	1	1	1	1	1	1	1	1
1059	1	19	1	1	2	3	3	7	8	7	7	9	9	9	9	9	6	9	8	9	9	9	9	9	7	7	9	9	9	3	7	7	9	4	6	9	6	1	5	7	6	6	6	6	7
1060	1	20	1	0	2	2	3	1	3	4	4	1	1	2	4	3	1	4	9	9	4	3	4	5	4	1	4	1	3	2	1	7	6	4	4	4	7	1	5	4	4	4	6	6	1
1061	1	21	4	1	1	1	3	7	6	6	5	5	5	6	6	6	6	6	6	6	6	7	6	7	6	8	6	6	6	6	8	5	7	5	5	8	8	5	5	5	5	5	5	5	7
1067	1	21	2	0	2	2	1	7	1	2	1	2	2	3	2	2	3	3	3	1	2	1	2	2	2	2	2	1	3	3	1	1	10	7	3	2	3	1	3	3	4	6	8	3	1
1068	1	21	2	1	2	2	1	1	1	1	2	1	1	1	1	5	1	1	1	1	1	1	6	2	2	1	1	1	1	1	2	1	1	1	1	2	1	1	1	2	2	1	1	4	1
1069	1	20	2	1	2	1	1	7	1	2	2	4	2	3	1	1	2	4	1	2	1	2	1	1	2	3	1	1	2	1	2	2	3	1	2	2	1	2	2	2	2	1	2	1	2
1070	1	19	2	1	3	1	1	7	7	6	7	7	6	8	8	7	7	8	7	7	6	6	6	7	6	7	5	8	8	8	8	8	9	8	7	8	6	7	7	7	7	7	8	7	8
1071	1	20	1	0	2	2	1	3	1	2	1	1	1	2	3	4	1	7	9	9	4	9	7	1	2	2	2	2	2	1	2	1	6	5	3	8	3	1	4	4	5	6	7	8	1
1072	1	19	2	1	2	2	1	7	3	4	1	5	4	4	5	5	5	5	5	5	3	4	4	4	4	5	3	4	4	5	4	4	7	6	6	5	5	5	6	5	5	5	5	5	5
1075	1	28	2	1	3	3	1	7	10	10	10	10	10	10	10	10	10	10	10	10	10	10	10	10	10	10	10	10	10	10	10	10	10	10	10	10	10	10	10	10	10	10	10	10	10
1076	2	20	1	0	1	1	1	3	8	9	8	7	8	10	9	10	10	10	10	10	10	10	10	10	10	10	10	10	10	10	10	10	10	10	10	10	10	10	10	10	10	10	10	10	10
1078	1	29	2	0	1	1	1	4	8	8	9	10	7	8	8	8	6	6	10	10	8	9	9	8	8	9	8	8	8	8	7	10	10	7	3	9	9	4	9	9	8	10	9	5	5
1079	1	21	3	0	5	3	1	7	6	6	7	4	5	8	5	6	5	5	7	7	8	2	3	8	8	5	8	8	8	8	4	3	10	10	7	6	6	7	7	8	8	8	3	7	7
1080	1	20	3	0	3	3	1	6	9	9	9	9	7	9	10	9	7	8	8	9	9	8	7	7	6	5	8	9	9	7	6	8	7	6	6	6	6	6	5	6	5	5	8	9	7
1081	2	21	3	0	2	1	1	7	5	5	5	5	5	5	5	5	5	5	5	5	5	4	8	5	5	6	7	9	8	5	6	3	6	8	6	6	6	5	8	8	5	6	6	5	5
1082	2	19	2	0	2	5	1	7	5	6	8	5	8	7	6	7	7	9	5	6	6	10	8	9	8	5	5	8	4	7	4	9	10	9	9	9	6	5	7	6	9	9	9	10	9
1083	1	19	1	1	1	1	1	7	5	10	10	6	9	9	7	7	6	8	10	9	5	5	7	6	5	5	3	3	2	1	2	3	10	2	8	4	2	1	7	4	4	9	9	9	3
1084	1	23	3	0	3	3	1	7	7	8	8	9	9	9	7	8	8	7	8	8	6	8	6	8	7	8	7	9	7	8	9	9	9	9	8	8	8	9	7	7	7	8	7	8	8
1085	1	20	1	0	2	3	1	7	5	5	2	3	3	2	5	5	4	5	5	5	1	5	3	3	4	3	3	5	3	4	1	7	2	4	5	5	3	6	4	4	5	5	5	6	5
1086	1	21	3	1	2	1	1	7	8	8	2	6	4	8	9	9	8	7	8	9	6	7	8	4	8	10	10	7	10	10	10	10	10	9	9	9	8	7	7	8	9	5	7	9	10
1087	1	21	2	1	4	3	1	2	3	4	3	5	6	5	5	5	3	3	6	6	4	6	4	3	4	4	5	5	4	3	2	4	6	5	5	4	3	1	2	5	5	3	3	5	4
1089	2	20	1	1	4	3	1	16	8	10	10	10	10	10	10	10	10	10	10	10	10	10	10	10	10	10	10	10	9	10	10	10	10	10	6	10	10	10	10	10	10	10	10	10	10
1090	1	20	1	0	2	1	2	7	10	10	10	10	10	10	10	10	10	10	10	10	10	10	10	10	10	10	10	10	10	10	10	10	10	9	10	10	10	10	10	9	9	10	10	10	10
1091	1	21	3	0	10	2	4	13	1	1	1	1	1	1	1	1	1	1	1	1	1	1	1	1	1	1	1	1	1	1	1	1	1	1	1	1	1	1	1	1	1	1	1	1	1
1092	1	20	1	0	3	3	2	7	1	1	1	4	1	2	2	4	2	7	7	6	6	4	7	3	4	2	2	3	3	1	1	1	2	5	5	1	2	1	2	3	1	5	2	1	1
1094	1	20	2	1	3	3	2	7	1	1	1	5	2	1	2	2	2	1	1	1	1	1	1	1	1	1	1	1	2	4	4	1	2	3	2	2	4	1	6	6	1	5	5	5	4
1095	1	19	1	0	2	1	1	8	5	6	5	8	8	9	9	10	9	9	8	9	6	5	8	9	9	9	7	9	5	9	9	6	6	9	9	8	10	8	9	8	7	9	8	9	8
1097	1	21	3	0	3	3	1	3	3	3	3	3	3	4	4	5	3	5	10	10	10	10	10	10	10	10	3	4	3	3	8	8	10	9	10	10	6	3	8	8	10	8	10	10	8
1099	1	21	3	0	1	3	1	16	6	7	7	10	10	10	10	10	8	10	10	10	9	10	8	9	10	6	5	7	7	10	10	9	10	10	10	10	10	8	10	10	10	9	10	10	3
1100	1	21	3	1	1	3	1	3	7	7	7	9	10	9	8	9	4	8	9	8	7	8	8	8	8	8	4	5	2	4	9	1	10	9	8	6	7	5	5	7	7	8	7	9	3
1102	2	22	3	1	1	1	1	18	3	3	6	7	7	8	3	1	1	1	3	3	4	5	3	3	3	3	4	2	1	1	4	9	1	5	5	3	2	1	2	1	1	1	1	1	1
1103	1	21	4	1	3	3	1	10	2	4	5	10	10	10	10	10	10	10	10	10	10	10	10	10	10	10	10	10	10	10	10	10	10	10	10	10	10	10	10	10	10	10	10	10	10
1104	1	20	1	0	3	3	1	7	7	7	8	10	10	10	10	10	8	8	8	9	10	9	10	10	10	10	10	10	10	8	10	8	10	8	8	10	10	7	10	10	10	10	10	10	10
1105	1	19	1	1	3	3	1	19	7	6	5	6	7	5	7	7	6	6	7	6	6	6	6	6	6	6	6	6	7	6	6	6	6	6	6	7	7	7	6	7	6	7	6	6	6
1106	1	21	3	0	3	3	1	3	3	3	3	3	3	4	4	5	3	5	10	10	10	10	10	10	10	10	3	4	3	3	8	8	10	9	10	10	6	3	8	8	10	8	10	10	8
1108	1	20	1	0	1	1	1	3	4	4	4	10	10	7	5	5	3	5	10	9	8	7	6	7	7	8	7	8	8	8	7	2	10	8	8	9	9	9	8	8	8	9	8	10	9
1109	1	21	2	1	1	1	1	3	6	6	7	5	5	4	4	4	4	4	4	4	7	3	4	4	4	2	2	4	4	4	3	2	3	5	8	5	5	3	4	5	3	8	10	8	3
1110	1	21	3	1	4	1	1	18	8	9	6	10	10	10	10	10	8	8	8	9	10	10	10	10	10	10	10	9	8	9	9	7	10	10	10	10	10	10	10	10	10	10	10	10	10
1112	1	21	3	0	4	3	1	3	6	6	5	9	9	10	9	9	8	9	10	10	7	8	7	8	9	8	8	10	8	8	10	10	10	8	7	7	9	7	9	9	9	9	9	8	8
1113	1	21	3	1	3	3	1	3	3	2	3	7	8	5	4	4	1	8	6	6	7	6	7	9	8	10	1	3	1	1	3	1	4	4	1	4	3	1	5	7	9	5	5	6	1
1114	1	20	2	1	3	3	1	7	8	8	6	10	10	10	10	10	10	10	10	10	10	10	10	10	10	10	10	10	8	10	7	7	10	10	8	10	10	10	10	10	10	10	10	10	10
1116	1	21	3	0	1	1	1	10	8	8	6	7	8	9	8	5	7	8	8	7	9	8	8	8	8	8	7	7	6	7	7	7	6	8	8	8	8	6	8	8	7	7	8	8	8
1117	1	22	3	1	1	1	1	3	5	5	4	4	5	4	3	3	4	3	10	5	4	4	4	4	5	8	6	5	5	3	1	5	4	2	1	1	1	1	1	1	1	1	1	1	1
1118	1	19	1	1	1	1	1	10	10	10	10	10	10	10	10	10	10	5	10	10	10	10	10	10	10	10	10	10	10	10	6	6	9	10	9	10	9	9	9	9	9	9	9	10	9
1120	1	21	3	0	3	3	1	10	8	8	3	4	2	9	9	10	10	10	10	10	7	5	6	8	8	1	4	4	3	7	1	1	8	8	1	7	8	2	1	6	3	3	2	7	6
1121	1	20	1	0	3	3	1	3	5	5	1	6	6	6	4	6	2	5	9	9	8	9	8	9	10	10	6	8	6	5	6	4	10	10	10	10	4	1	4	5	4	8	7	10	6
1123	1	26	3	1	1	3	1	10	3	3	5	9	7	8	5	8	5	6	8	6	6	9	6	6	8	7	4	5	3	7	5	10	7	6	5	6	5	4	7	8	7	7	8	7	7
1124	1	22	3	1	3	1	1	7	4	7	8	8	7	7	6	7	2	8	9	8	8	10	8	8	8	7	6	6	7	7	9	8	9	8	7	8	8	3	8	8	8	8	8	9	6
1126	1	24	4	0	1	1	3	2	5	7	9	8	5	3	5	4	3	4	5	5	5	5	4	4	4	3	4	4	4	4	4	5	5	4	4	4	4	4	4	4	4	4	4	4	4
1127	1	20	2	1	3	3	1	3	10	7	6	6	10	10	10	10	10	10	10	10	10	10	10	10	10	10	7	10	8	10	10	6	10	10	10	10	10	10	10	10	10	10	10	10	10
1128	2	20	2	1	3	3	1	7	8	8	6	10	10	10	10	10	10	10	10	10	10	10	10	10	10	10	10	10	8	10	7	7	10	10	8	10	10	10	10	10	10	10	10	10	10
1129	1	21	3	1	4	3	1	3	5	4	5	6	5	5	4	4	4	4	6	5	8	6	6	8	7	4	5	4	4	4	4	5	4	5	5	4	5	4	4	5	5	3	4	6	5
1130	1	21	3	1	3	3	1	10	6	8	6	9	10	10	9	9	7	8	8	9	9	7	8	7	8	9	7	7	8	8	6	6	7	6	5	6	6	5	6	8	9	8	9	9	6
1132	1	20	2	1	3	3	1	3	10	7	6	6	10	10	10	10	10	10	10	10	10	10	10	10	10	10	7	10	8	10	10	6	10	10	10	10	10	10	10	10	10	10	10	10	10
1135	1	21	2	1	6	1	1	3	5	4	10	8	10	10	8	7	5	9	10	8	9	9	9	10	8	4	8	2	5	2	8	10	9	5	7	2	7	1	9	9	6	5	6	9	3
1138	1	20	1	0	1	1	1	3	2	1	1	1	1	1	1	1	1	1	1	1	1	1	1	4	4	5	2	1	1	1	4	1	5	1	1	1	1	1	2	5	1	1	4	1	1
1139	1	21	3	1	4	3	1	3	5	4	5	6	5	5	4	4	4	4	6	5	8	6	6	8	7	4	5	4	4	4	4	5	4	5	5	4	5	4	4	5	5	3	4	6	5
1140	2	21	3	1	4	3	1	3	5	4	5	6	5	5	4	4	4	4	6	5	8	6	6	8	7	4	5	4	4	4	4	5	4	5	5	4	5	4	4	5	5	3	4	6	5
1141	1	21	3	1	3	3	1	3	3	2	3	7	8	5	4	4	1	8	6	6	7	6	7	9	8	10	1	3	1	1	3	1	4	4	1	4	3	1	5	7	9	5	5	6	1
1142	1	25	3	0	4	3	1	10	7	9	6	10	10	10	10	10	10	10	10	10	10	10	10	10	10	10	10	10	10	10	10	7	10	7	8	10	10	10	10	10	10	10	10	10	10
1144	1	21	3	0	1	1	1	10	6	5	2	9	8	10	10	9	4	7	6	7	7	8	7	9	7	8	9	10	7	10	2	6	10	7	7	8	3	6	5	4	4	5	6	10	8
1145	1	21	1	1	1	1	1	3	10	10	10	5	7	10	10	10	10	10	10	10	10	10	10	10	10	10	10	10	10	10	10	10	10	10	10	10	10	10	10	10	10	10	10	10	10
1146	2	21	3	0	4	3	1	3	6	6	5	9	9	10	9	9	8	9	10	10	7	8	7	8	9	8	8	10	8	8	10	10	10	8	7	7	9	7	9	9	9	9	9	8	8
1147	1	20	2	0	3	3	1	3	4	4	1	4	2	4	1	1	1	1	2	1	1	2	1	2	3	1	1	2	1	2	1	1	4	2	1	1	1	1	1	1	1	2	1	2	2
1148	1	21	3	1	3	3	1	10	4	2	1	4	4	9	7	9	7	8	8	8	5	9	7	3	5	7	8	8	7	6	6	2	10	7	2	9	10	4	4	5	5	5	4	4	8
1149	1	24	4	1	2	1	1	3	1	1	1	1	1	1	1	1	1	1	1	1	1	1	1	1	1	1	1	1	1	1	1	1	1	1	1	1	2	1	1	1	1	1	1	1	2
1150	2	22	3	1	1	1	1	3	5	5	4	4	5	4	3	3	4	3	10	5	4	4	4	4	5	8	6	5	5	3	1	5	4	2	1	1	1	1	1	1	1	1	1	1	1
1153	2	28	3	1	1	1	1	10	9	8	7	8	8	10	9	10	8	9	9	9	9	10	10	10	10	9	8	8	7	8	8	10	10	9	8	8	9	7	8	8	8	8	8	8	9
1154	1	20	0	1	3	1	1	10	10	10	7	10	10	10	10	10	10	10	10	10	10	10	10	10	10	10	10	10	10	10	10	10	10	10	10	10	10	3	10	10	10	10	10	10	10
1155	2	22	3	1	1	1	1	3	5	5	4	4	5	4	3	3	4	3	10	5	4	4	4	4	5	8	6	5	5	3	1	5	4	2	1	1	1	1	1	1	1	1	1	1	1
1158	1	24	3	1	1	1	1	3	1	1	1	5	1	1	1	1	1	1	1	1	9	9	9	9	9	9	1	2	6	1	1	1	1	8	8	1	1	2	9	9	9	3	8	8	6
1160	2	22	4	1	3	1	1	10	5	5	4	8	6	8	8	9	3	7	9	7	7	8	8	7	9	9	8	8	7	5	4	6	9	8	7	8	6	1	8	6	9	6	7	9	4
1161	2	20	3	1	1	3	1	3	7	8	9	9	9	10	10	10	6	9	10	10	8	8	8	8	9	8	8	8	7	7	9	8	10	10	10	10	9	5	9	9	9	9	9	9	8
1162	1	22	3	1	1	1	1	3	5	5	4	4	5	4	3	3	4	3	10	5	4	4	4	4	5	8	6	5	5	3	1	5	4	2	1	1	1	1	1	1	1	1	1	1	1
1163	1	19	1	1	3	3	1	10	8	8	7	9	10	10	10	10	10	8	7	8	9	9	9	9	7	7	7	9	8	8	7	8	10	10	10	10	9	10	10	10	10	10	10	10	10
1164	1	28	3	1	1	1	1	10	9	8	7	8	8	10	9	10	8	9	9	9	9	10	10	10	10	9	8	8	7	8	8	10	10	9	8	8	9	7	8	8	8	8	8	8	9
1165	1	21	1	0	1	1	2	7	5	5	5	5	5	7	7	8	8	8	9	9	9	9	9	9	9	10	7	10	7	8	10	5	10	7	5	10	9	7	8	8	10	8	7	9	7
1166	1	19	1	1	1	3	1	10	5	5	6	5	6	7	6	5	5	5	5	5	6	10	5	10	8	6	3	3	1	2	6	4	10	10	8	1	2	1	4	4	3	9	10	5	8
1167	1	21	3	1	1	3	1	10	4	5	1	4	1	4	3	3	1	4	7	8	9	8	5	4	3	4	2	3	1	1	7	8	7	8	4	3	4	3	3	1	2	4	9	8	5
1168	1	20	2	1	1	1	1	3	2	2	2	3	3	3	2	3	1	2	3	3	2	2	2	3	1	2	2	1	2	1	5	1	7	1	1	1	1	1	2	3	2	3	2	5	5
1169	1	21	3	0	1	1	1	3	5	5	1	5	9	9	9	9	9	9	10	10	10	6	9	9	9	9	6	9	7	7	9	7	9	9	8	9	9	9	8	8	9	9	9	9	9
1170	1	21	3	1	3	3	1	3	3	2	3	7	8	5	4	4	1	8	6	6	7	6	7	9	8	10	1	3	1	1	3	1	4	4	1	4	3	1	5	7	9	5	5	6	1
1173	1	21	1	1	2	2	1	7	8	8	1	9	2	1	1	5	3	5	4	7	8	9	9	7	8	4	5	1	1	1	9	5	9	4	4	2	1	1	5	1	5	6	6	2	5
1175	1	20	1	1	1	1	1	2	10	10	10	10	10	10	10	10	10	10	10	10	5	6	6	9	8	7	7	9	8	9	10	10	8	9	9	8	8	8	8	8	7	7	10	6	8
1176	1	20	1	1	3	9	1	2	10	10	6	10	10	10	10	10	10	10	10	10	10	10	10	10	10	10	10	10	10	10	10	10	10	10	10	10	10	10	10	10	10	10	10	10	10
1177	2	20	1	1	3	3	1	2	5	4	3	5	9	9	9	10	9	9	9	9	10	10	10	10	10	10	10	10	10	10	10	10	10	10	10	10	10	10	9	9	9	9	9	9	9
1179	1	28	3	0	6	9	2	20	2	4	3	9	8	6	7	8	7	8	9	8	9	10	10	9	9	9	8	9	7	8	8	9	9	9	7	9	8	9	7	10	10	10	9	8	7
1180	1	20	3	1	3	3	1	10	3	5	8	1	5	3	3	3	3	3	3	3	3	5	6	7	5	5	6	3	4	4	1	1	5	1	1	1	1	1	1	1	1	1	1	1	1
1181	2	21	1	1	3	3	1	16	8	6	3	4	9	5	6	2	6	5	10	10	10	7	6	10	10	10	10	10	8	9	10	10	10	10	10	10	7	7	10	10	10	4	8	10	5
1182	2	21	2	1	1	1	1	18	5	5	7	10	10	10	5	10	7	8	10	10	7	8	9	10	10	10	8	6	8	2	10	10	10	9	3	5	5	3	8	9	8	10	10	10	8
1183	1	21	3	1	3	1	1	7	3	5	3	4	3	2	3	5	2	5	5	5	5	5	3	4	4	8	3	3	2	2	4	4	3	5	4	4	2	1	3	4	6	5	4	1	3
1184	1	20	2	0	4	3	4	7	8	8	8	9	7	8	8	8	8	8	8	8	9	8	8	8	8	8	8	8	8	7	8	8	8	8	8	9	8	7	8	9	8	8	8	8	8
1185	1	23	1	1	2	1	1	7	10	10	10	10	10	10	10	10	10	10	10	10	9	10	10	10	10	10	10	10	10	10	10	10	10	10	10	10	10	10	10	10	10	10	10	10	10
1187	1	20	1	0	1	3	3	2	8	9	9	1	4	5	4	5	5	8	6	10	9	6	8	3	5	3	4	5	5	5	8	5	3	4	7	5	6	5	6	4	5	7	7	6	5
1188	1	20	1	0	1	1	1	2	5	5	6	5	4	7	5	5	5	6	6	6	7	6	5	6	6	6	6	7	6	5	8	8	3	6	7	6	5	5	4	6	6	7	5	7	7
1190	1	20	2	0	2	2	1	7	8	5	3	6	7	8	7	8	5	7	8	8	7	8	7	5	6	3	7	6	6	7	9	5	1	6	5	6	7	5	7	7	6	7	6	5	1
1191	1	21	1	0	3	3	1	2	5	4	4	3	4	3	4	4	4	5	5	5	4	4	5	4	4	3	4	3	3	2	1	2	2	3	5	4	4	2	3	4	3	3	4	4	4
1192	2	19	1	1	3	1	1	2	1	1	5	1	10	10	10	10	10	10	10	10	10	10	10	10	10	10	10	10	10	10	10	10	10	10	8	10	8	7	10	10	10	8	10	10	10
1194	1	21	0	0	2	3	1	7	3	6	4	4	4	3	5	5	3	5	5	5	4	6	5	5	9	5	4	4	3	3	4	3	3	3	3	4	3	3	5	5	6	8	8	7	5
1195	1	22	3	0	1	1	3	7	10	9	9	8	8	9	10	10	10	10	10	10	8	5	4	9	9	9	9	9	3	5	2	1	6	5	5	5	5	5	5	5	5	5	5	5	5
1196	1	21	6	1	3	1	3	7	5	5	5	9	9	10	9	9	9	9	8	4	6	5	6	8	6	9	6	5	10	7	5	4	4	8	5	5	6	5	4	6	7	3	9	8	4
1197	1	20	2	1	3	6	1	3	8	7	7	8	7	8	8	8	8	8	8	8	5	8	8	8	8	8	8	8	6	7	7	7	9	7	4	8	8	7	7	7	7	7	7	8	6
1199	1	18	6	1	2	1	1	2	1	1	1	1	1	1	1	1	1	1	1	1	3	8	10	10	10	10	1	1	2	1	1	1	5	1	5	1	1	1	5	9	10	6	8	5	1
1200	2	20	1	0	1	2	1	12	5	5	5	3	4	5	6	5	5	5	6	5	6	6	5	6	6	6	5	5	5	6	5	7	6	5	6	6	5	5	5	5	5	5	5	5	5
1201	1	21	2	0	1	1	1	3	3	3	1	3	3	8	4	5	5	6	5	6	6	4	4	7	4	6	5	5	6	3	1	2	8	6	6	2	3	3	5	6	6	5	5	7	2
1203	2	28	5	0	2	2	3	3	1	1	2	1	1	1	1	1	1	1	1	1	1	1	1	1	1	1	1	1	1	1	1	1	1	1	1	1	1	1	1	1	1	1	1	1	1
1204	1	25	4	1	3	5	3	2	9	9	10	10	10	10	10	10	10	9	9	9	10	10	10	10	10	10	7	10	9	9	10	10	10	7	8	10	9	10	10	10	10	10	8	7	9
1207	1	21	3	1	2	2	1	13	5	6	7	5	8	8	8	9	9	9	9	9	8	9	8	9	9	10	8	6	4	1	7	1	9	8	5	8	7	3	10	10	10	6	9	10	9
1208	2	20	2	1	3	3	1	2	1	1	1	1	3	1	2	1	1	1	1	1	4	5	7	6	6	6	1	1	1	1	1	1	3	5	1	1	1	1	1	6	6	5	6	4	4
1209	1	20	3	1	3	3	2	2	5	4	6	5	5	4	3	3	4	2	5	5	8	8	7	9	9	4	3	4	4	2	5	3	8	5	5	3	4	1	6	6	6	6	7	8	3
1212	1	20	2	0	2	1	3	2	10	10	10	10	1	8	10	10	10	10	10	10	10	9	10	2	8	1	10	10	10	10	10	1	10	10	10	10	10	10	10	10	10	10	10	10	10
1215	2	20	2	0	1	1	1	3	7	6	6	1	1	3	3	1	1	3	6	6	3	1	1	1	2	2	4	3	1	1	6	1	8	1	1	3	3	1	1	1	2	5	1	3	1
1216	1	22	3	0	3	2	3	8	7	6	6	2	1	3	1	6	7	7	6	5	6	3	4	1	1	1	6	8	8	8	9	8	7	5	5	7	4	6	6	4	3	2	5	5	5
1218	2	20	1	0	4	3	1	4	5	5	5	1	1	1	7	7	7	7	5	10	8	8	8	8	7	7	6	7	6	5	5	8	7	9	7	9	8	5	9	7	8	9	8	9	1
1219	1	19	1	1	2	2	1	4	6	7	7	1	2	2	3	3	2	3	5	5	2	3	5	2	2	4	4	4	4	4	4	1	6	5	3	2	2	3	3	3	3	5	3	6	1
1220	1	19	1	0	3	3	1	4	9	8	9	4	5	5	7	7	8	8	9	8	8	8	8	6	8	7	8	9	8	9	9	7	9	8	9	9	7	8	8	7	6	8	8	9	7
1221	1	19	1	1	1	3	1	15	3	3	1	1	5	1	1	1	1	1	1	1	1	1	1	1	1	1	1	1	1	1	1	1	1	1	1	1	1	1	2	1	2	2	2	1	2
1223	1	22	4	0	2	1	3	7	1	4	4	9	6	5	8	8	3	4	9	9	9	9	9	2	3	4	4	2	2	3	10	1	6	3	2	3	3	2	5	6	6	3	6	6	6
1225	2	22	4	0	1	3	3	7	10	8	7	8	4	4	3	3	4	6	3	6	4	2	1	1	4	1	1	7	6	5	7	10	5	5	5	7	6	6	2	3	1	1	5	5	5
1226	1	21	4	0	3	3	3	3	4	5	6	8	6	3	6	6	5	6	6	8	8	5	5	4	4	1	1	1	1	1	1	3	1	1	1	2	2	2	2	3	1	1	1	1	1
1227	1	23	4	0	1	2	3	7	6	7	6	7	4	5	4	5	3	4	6	6	4	5	4	4	4	8	4	1	3	3	2	5	3	4	3	9	2	3	3	6	5	3	4	4	3
1228	2	22	4	0	7	3	3	2	10	10	10	9	7	2	6	10	5	9	9	10	10	10	10	4	4	5	2	9	9	10	10	10	10	10	10	10	9	6	8	8	8	8	8	8	9
1229	1	22	4	0	1	1	3	7	7	6	6	1	1	1	1	1	1	1	1	1	1	1	1	1	1	1	1	1	1	1	1	1	1	5	5	1	2	1	1	2	1	2	1	1	1
1230	2	21	4	0	10	7	4	7	8	7	7	8	5	5	5	5	5	5	5	5	5	5	5	5	5	5	5	5	5	5	5	5	5	5	5	5	5	5	5	5	5	5	5	5	5
1231	1	22	4	0	1	3	3	7	2	2	2	2	2	1	2	1	1	1	1	1	1	1	1	1	1	1	1	1	1	1	1	1	1	1	1	1	1	1	1	1	1	1	1	1	1
1232	2	22	4	0	3	1	3	7	2	3	3	2	1	1	1	1	1	1	1	1	1	1	1	1	1	1	1	1	1	1	1	1	1	1	1	1	1	1	1	1	1	1	1	1	1
1233	1	22	4	0	1	1	3	7	3	4	3	1	1	1	8	7	7	10	8	9	1	2	2	2	1	1	1	1	1	1	7	1	1	1	1	2	2	2	1	2	2	2	1	1	8
1234	1	23	4	0	6	1	3	7	3	4	5	2	2	1	4	4	5	5	4	4	5	3	5	3	2	1	4	7	4	6	5	5	5	5	5	6	4	3	4	4	2	3	5	5	3
1236	1	23	4	0	10	7	4	7	5	5	5	5	5	5	5	5	5	5	5	5	5	5	5	5	5	5	5	5	5	5	5	5	5	5	5	5	5	5	5	5	5	5	5	5	5
1237	1	22	4	0	1	1	3	7	5	6	6	4	3	1	1	1	1	1	1	2	2	1	1	1	1	2	1	2	2	2	1	2	4	5	5	6	1	3	1	2	5	1	5	5	5
1238	1	22	4	0	2	1	3	7	6	6	6	4	2	2	2	2	2	2	2	2	2	2	2	2	2	2	2	2	5	2	5	5	5	5	5	5	2	5	5	2	5	5	5	5	5
1239	2	24	4	0	10	7	3	7	1	1	1	1	1	1	1	1	1	1	1	1	1	1	1	1	1	1	1	1	1	1	1	1	1	1	1	1	1	1	1	1	1	1	1	1	1
1240	1	22	4	0	3	3	3	7	7	7	7	6	6	3	5	5	5	8	7	5	5	6	5	7	7	7	5	5	5	5	5	5	5	5	5	7	6	4	4	5	5	5	5	5	5
1242	1	22	4	0	1	1	3	7	5	5	7	1	4	4	1	3	1	4	1	2	1	4	1	4	2	1	1	1	1	1	4	1	4	1	1	1	1	1	1	1	1	1	1	1	1
1243	1	22	4	0	2	1	3	7	6	6	6	4	2	2	2	2	2	2	2	2	2	2	2	2	2	2	2	2	5	2	5	5	5	5	5	5	2	5	5	2	5	5	5	5	5
1246	2	25	6	0	1	1	1	3	5	5	5	2	3	2	1	1	1	1	5	5	2	5	1	1	2	1	2	8	5	1	4	6	9	5	6	6	1	1	2	2	4	4	5	6	1
1247	1	25	6	1	1	1	1	3	4	5	3	7	7	3	2	5	3	6	7	8	3	6	6	8	7	5	2	3	3	1	5	5	4	2	4	2	4	2	3	5	4	3	7	7	5
1248	2	24	6	0	3	3	1	3	2	3	2	1	2	2	4	4	3	4	8	8	3	3	3	3	4	6	3	8	5	1	5	5	7	4	1	6	5	1	5	6	6	8	3	6	5
1249	1	25	6	0	6	1	1	3	3	1	1	3	9	9	6	6	1	8	9	10	3	10	8	10	10	10	3	10	3	2	10	7	8	4	3	10	10	1	8	3	10	8	10	1	4
1250	1	25	6	0	1	1	1	3	6	6	6	6	5	6	8	6	7	8	8	9	7	8	7	4	5	6	5	6	6	7	5	5	8	8	8	8	8	8	7	7	8	8	7	8	6
1251	2	20	1	0	1	1	1	7	10	10	10	10	10	10	10	10	10	10	10	10	10	10	10	10	10	10	8	10	10	10	7	10	10	10	10	10	10	10	10	10	10	10	10	10	10
1252	2	19	1	0	3	3	3	7	4	4	5	3	4	4	6	8	3	5	7	6	5	4	4	7	3	4	2	4	3	1	9	4	9	6	5	2	2	1	6	6	4	9	6	3	2
1253	1	18	1	1	5	3	2	7	8	7	8	8	9	9	7	7	8	10	9	8	8	8	9	7	9	4	7	9	8	3	7	8	9	7	7	8	7	4	9	8	6	9	9	8	7
1254	2	19	1	0	1	1	1	7	5	8	5	1	4	1	2	5	1	4	1	4	1	2	2	2	2	6	2	7	5	1	10	6	10	6	4	8	4	2	1	4	5	8	4	5	7
1255	1	24	4	0	1	1	3	7	8	8	8	4	1	1	1	2	1	2	2	2	1	2	2	1	2	1	1	4	1	2	3	6	6	5	1	1	1	1	1	2	1	2	3	1	2
1256	1	22	3	0	3	1	2	7	7	6	7	7	5	5	5	5	4	7	5	7	5	5	5	5	4	5	4	4	4	5	6	6	8	5	5	4	6	7	4	6	5	6	6	6	6
1259	1	20	1	1	1	1	3	7	5	5	4	6	6	6	6	5	2	5	4	5	4	6	6	7	5	4	5	5	4	5	6	5	5	5	4	5	3	1	1	5	4	5	5	5	4
1260	2	20	2	1	3	3	2	8	7	6	6	5	4	1	5	7	3	7	8	10	6	3	5	3	4	4	7	6	6	9	5	3	10	10	9	1	1	3	5	5	5	3	8	10	6
1261	1	24	4	0	1	1	3	7	2	2	1	4	3	3	7	7	7	8	5	9	8	8	9	6	4	6	6	5	6	6	5	1	10	9	5	9	8	2	6	5	3	3	7	10	1
1262	1	21	2	0	3	1	2	7	2	2	1	1	1	2	1	1	1	2	1	2	2	1	1	1	2	2	1	2	2	2	5	1	9	3	1	3	1	2	1	2	2	1	1	2	1
1264	1	21	2	0	1	1	2	3	5	6	4	5	4	3	5	4	3	6	5	5	4	5	5	3	4	3	4	3	2	2	4	4	9	5	5	6	4	1	3	4	4	2	4	6	4
1265	1	21	4	0	3	3	1	7	5	3	3	1	2	3	8	7	7	7	7	8	6	6	6	3	5	3	6	8	7	6	5	7	9	8	7	8	5	7	4	7	6	3	8	8	7
1266	2	22	4	0	5	1	1	7	6	6	6	5	6	6	6	6	6	6	5	5	7	5	5	5	6	6	6	5	6	5	6	9	6	6	7	6	7	8	7	7	7	7	7	7	6
1267	1	21	1	0	1	1	1	7	7	7	7	9	9	9	9	9	9	9	9	9	7	9	9	9	9	9	7	9	9	9	9	9	10	8	8	9	8	8	8	8	8	8	7	7	8
1269	2	21	2	1	1	1	3	7	4	4	4	2	3	3	2	2	2	2	2	3	4	6	3	2	3	4	2	4	3	3	3	5	5	4	3	3	4	4	4	4	3	4	3	3	4
1270	1	21	3	0	1	1	3	7	7	6	3	8	3	2	4	3	8	8	9	7	5	10	7	7	9	7	6	7	7	7	5	6	5	6	5	5	3	4	6	8	4	2	7	6	5
1271	2	20	3	0	1	3	3	3	1	1	1	1	1	1	1	1	1	1	1	1	1	1	1	1	1	1	1	1	1	1	1	1	1	1	1	1	1	1	1	1	1	1	1	1	1
1272	1	23	3	0	3	1	2	7	10	10	10	1	8	4	4	4	5	7	8	5	3	7	5	6	6	5	5	5	6	5	5	6	7	6	7	8	8	9	7	6	6	7	5	8	7
1274	1	20	2	0	3	1	2	7	9	9	8	10	10	7	8	10	9	10	9	9	7	9	9	10	10	10	8	10	6	7	10	10	10	9	8	8	7	8	10	10	9	10	9	9	8
1277	1	21	2	0	3	1	1	7	5	6	5	3	4	7	9	8	6	9	8	9	8	6	6	4	3	7	9	9	9	8	7	7	10	5	8	8	6	2	4	2	5	5	5	8	6
1278	1	20	2	0	1	3	2	7	5	5	3	5	2	2	5	5	5	5	4	5	4	4	7	4	5	6	7	6	8	5	5	2	7	7	2	5	5	5	7	7	4	2	5	8	6
1279	2	23	4	0	1	1	3	1	5	4	5	3	4	2	2	2	1	3	5	3	3	3	4	6	4	6	5	6	4	2	5	4	3	4	3	5	2	1	1	3	3	1	1	5	2
1281	2	21	4	0	1	1	3	7	1	4	2	2	2	1	2	2	2	2	6	3	2	2	2	2	1	2	2	2	3	2	3	3	3	2	2	2	2	2	2	2	3	1	2	2	2
1282	2	19	1	0	1	1	1	7	9	9	8	8	9	9	8	7	7	9	8	8	8	9	7	8	8	6	8	9	8	7	9	9	9	8	8	9	7	8	6	8	8	9	9	6	8
1283	2	24	6	0	1	1	1	3	9	8	6	9	9	9	8	7	7	7	5	7	8	8	8	9	9	8	7	9	9	9	9	5	7	9	7	8	8	8	8	8	8	8	7	8	6
1284	1	25	6	1	2	3	1	16	6	6	5	8	8	8	8	7	8	7	7	7	7	8	8	7	8	6	6	6	6	8	6	7	10	7	8	8	8	8	7	8	7	8	8	9	7
1285	1	20	1	0	1	1	2	7	10	10	10	8	7	8	10	10	10	10	10	10	10	10	10	10	10	10	10	10	10	10	10	10	10	10	10	10	10	10	10	10	10	10	10	10	10
1286	2	24	6	0	10	7	4	7	2	2	2	1	1	1	5	5	5	5	5	5	5	1	5	5	1	5	5	5	5	5	5	5	5	5	5	5	5	5	5	5	5	5	5	5	5
1287	2	23	4	0	1	1	3	1	5	4	5	3	4	2	2	2	1	3	5	3	3	3	4	6	4	6	5	6	4	2	5	4	3	4	3	5	2	1	1	3	3	1	1	5	2
1288	1	22	3	0	3	2	3	7	3	3	2	1	1	5	5	7	4	6	6	5	7	8	8	8	10	8	4	3	3	4	5	8	6	6	6	8	6	6	6	6	5	7	8	7	7
1289	2	20	1	0	1	1	2	7	9	7	4	5	5	7	9	8	7	8	8	10	8	7	7	7	6	8	8	8	8	10	10	10	9	7	7	9	7	7	8	8	6	8	7	5	8
1290	1	22	4	0	1	3	3	6	4	4	3	4	4	3	5	5	5	5	5	6	6	5	4	5	4	3	3	5	5	5	5	1	5	3	4	3	3	1	5	5	5	3	4	5	3
1291	2	23	3	0	1	1	3	7	4	4	4	2	3	1	1	1	1	2	3	4	1	2	3	3	3	2	1	2	1	1	5	1	6	4	4	5	3	1	2	3	4	1	1	1	2
1293	1	22	3	1	1	1	3	7	5	5	1	2	1	1	5	3	3	4	6	1	4	7	5	4	3	6	3	5	6	6	5	4	8	5	5	5	5	5	5	5	5	5	5	5	1
1294	1	21	1	0	1	1	4	7	6	6	6	9	10	10	9	10	9	9	9	9	3	8	6	7	7	8	7	9	7	4	9	8	10	10	10	6	8	3	4	5	8	10	10	10	7
1296	2	20	3	1	3	1	2	10	7	6	4	3	3	6	8	8	7	7	8	8	10	9	8	8	8	9	7	8	8	8	5	2	9	8	8	4	3	3	6	7	4	3	6	9	3
1297	1	20	1	0	1	3	3	7	5	5	5	6	6	4	7	7	6	6	8	8	6	8	7	7	6	7	6	7	6	7	8	8	8	8	7	9	7	4	6	7	5	6	7	5	5
1298	2	19	2	0	3	1	2	7	3	3	2	6	1	3	4	2	3	3	3	3	3	3	3	3	3	3	3	3	3	3	3	3	3	3	3	3	3	3	3	3	3	3	3	3	3
1300	1	20	1	0	1	3	3	7	5	5	5	6	6	4	7	7	6	6	8	8	6	8	7	7	6	7	6	7	6	7	8	8	8	8	7	9	7	4	6	7	5	6	7	5	5
1301	1	26	4	0	1	1	3	7	8	8	8	8	7	8	9	9	9	9	8	8	7	9	9	8	4	4	7	8	8	9	5	9	9	8	9	8	7	7	7	7	4	8	8	5	8
1302	1	22	3	1	4	2	3	6	6	6	5	4	5	2	3	5	5	6	3	7	3	6	5	6	7	5	5	6	6	8	5	6	9	7	7	6	6	4	4	5	6	5	6	9	6
1305	1	23	1	0	1	1	1	3	9	9	9	9	9	10	9	10	10	9	10	10	6	10	10	10	10	10	8	10	8	10	8	9	10	10	9	8	8	8	8	10	10	8	10	9	8
1308	1	19	1	1	3	3	3	7	10	9	9	1	1	1	1	1	1	1	1	10	1	1	1	1	1	1	1	6	7	7	8	1	10	1	1	10	1	1	1	1	8	5	5	1	1
1309	2	19	1	0	1	1	3	7	1	1	2	2	3	2	2	2	2	2	2	3	3	2	7	2	2	5	1	6	1	1	2	2	2	3	2	3	1	4	1	4	1	4	1	4	2
1314	1	19	1	0	1	3	1	3	6	7	7	7	8	7	4	4	3	3	6	6	6	7	4	4	6	6	3	9	4	3	7	1	10	5	8	4	1	3	3	5	4	1	2	5	1
1315	2	22	4	0	1	1	2	7	1	1	1	1	1	1	3	3	5	8	5	3	3	6	6	3	2	2	6	6	6	1	7	1	1	1	1	5	1	1	5	5	2	4	5	1	1
1316	1	18	1	1	2	2	2	7	9	9	7	6	6	4	5	3	1	1	3	4	6	6	7	3	5	5	5	3	3	1	4	3	6	5	7	5	3	1	6	6	6	3	5	7	4
1318	1	21	2	1	4	3	2	7	1	3	1	10	10	10	10	10	10	10	9	10	9	10	9	10	10	10	8	10	10	10	5	7	5	5	5	10	10	6	10	9	10	9	10	2	6
1320	1	20	1	0	2	1	3	7	7	7	7	4	3	2	5	8	6	5	8	8	5	5	5	3	3	4	5	5	5	3	3	5	5	5	5	8	5	3	5	5	3	5	5	5	5
1321	2	20	1	0	2	1	3	7	7	7	7	4	3	2	5	8	6	5	8	8	5	5	5	3	3	4	5	5	5	3	3	5	5	5	5	8	5	3	5	5	3	5	5	5	5
1322	2	19	1	0	1	1	3	7	3	4	4	2	3	3	2	1	1	2	2	2	1	1	1	1	2	2	1	3	4	3	5	8	3	4	1	1	1	5	4	1	1	1	2	2	2
1325	2	22	3	0	1	1	1	19	4	5	4	8	9	8	8	8	9	8	9	9	8	8	8	8	9	8	9	9	9	8	9	8	9	8	9	9	8	8	8	9	9	9	9	8	9
1326	1	22	3	1	1	1	1	3	7	7	7	1	1	1	1	2	3	4	8	8	2	2	4	2	2	1	1	8	1	3	5	1	1	3	1	1	2	1	1	2	2	2	3	5	2
1327	2	22	3	1	1	1	1	1	8	8	8	5	8	10	6	6	3	6	6	6	3	6	5	8	9	10	10	10	9	10	10	10	10	10	3	10	10	3	3	6	10	1	1	10	3
1328	2	22	3	0	1	1	1	19	4	5	4	8	9	8	8	8	9	8	9	9	8	8	8	8	9	8	9	9	9	8	9	8	9	8	9	9	8	8	8	9	9	9	9	8	9
1329	1	22	2	0	3	3	1	3	5	5	6	8	6	8	7	5	7	7	6	6	5	7	7	5	6	7	7	8	8	7	5	6	7	8	5	7	7	7	5	6	7	7	6	7	7
1331	2	22	3	0	1	1	1	19	4	5	4	8	9	8	8	8	9	8	9	9	8	8	8	8	9	8	9	9	9	8	9	8	9	8	9	9	8	8	8	9	9	9	9	8	9
1332	1	24	5	0	1	1	3	1	7	6	6	7	7	5	4	6	2	5	8	7	7	7	2	5	4	7	9	7	9	7	7	3	9	9	8	7	4	1	2	4	4	8	6	4	1
