# Supplementary material for: Validity and reliability evidence for the scale of distance education satisfaction of medical students based on item response theory (IRT)
Source: BMC Med Educ. 2022 Feb 11;22:94. doi: 10.1186/s12909-022-03153-9 (PMC8831879; doi:10.1186/s12909-022-03153-9)
Supplement: Supplementary file 4 — Additional file 4. F2 IRT Data: It includes data for which IRT is applied to factor 2. [file 12909_2022_3153_MOESM4_ESM.xlsx]

## Sheet: F2 IRT Data
s1	s2	s3
5	5	5
4	4	4
3	4	3
6	8	4
5	5	4
7	7	9
3	3	3
1	1	1
4	4	7
5	5	5
4	5	5
4	4	4
5	5	5
5	7	8
8	9	6
5	5	5
5	5	5
3	3	3
5	5	6
8	8	7
1	4	2
4	6	5
7	6	5
8	9	6
10	10	10
5	5	6
6	8	4
1	1	1
10	10	10
1	1	1
3	3	3
9	9	9
9	9	9
4	5	2
10	10	10
4	4	3
9	8	8
5	4	5
2	4	5
10	10	10
2	4	5
5	5	1
8	8	8
1	1	1
9	9	9
6	8	9
7	7	7
6	7	7
3	4	2
5	5	5
6	4	4
1	1	1
5	7	9
1	1	1
6	7	9
10	10	10
5	5	5
5	5	5
10	10	10
10	10	10
10	10	10
10	10	10
8	7	8
1	1	1
3	5	3
1	1	1
9	9	10
2	2	1
10	9	6
6	7	6
10	10	10
10	10	10
8	8	2
8	7	4
7	7	9
10	10	10
10	10	10
7	8	10
6	5	2
8	8	9
5	6	5
4	4	6
7	8	8
6	4	6
1	1	1
10	10	5
8	7	6
5	5	5
10	9	8
4	4	6
3	7	6
5	4	8
4	5	6
3	2	1
5	5	3
5	5	5
8	8	5
9	9	9
10	10	10
6	4	3
2	2	4
3	3	4
5	5	5
1	1	1
5	4	2
9	8	7
5	3	3
9	10	10
5	5	5
7	7	9
1	3	1
1	3	1
8	8	8
5	5	5
4	1	3
10	10	10
1	2	1
2	4	10
5	4	4
8	8	8
1	1	1
9	9	9
10	10	10
4	4	2
1	1	1
5	4	4
1	1	2
2	3	1
5	5	7
2	3	3
10	10	9
5	7	3
9	9	9
5	6	5
6	5	7
6	5	7
4	1	3
9	9	8
10	10	10
10	10	10
2	2	2
6	6	6
1	1	1
5	7	7
8	8	8
10	10	10
4	4	4
5	5	5
10	10	10
4	4	6
5	5	5
4	5	5
6	8	7
1	1	1
1	2	5
1	1	1
5	5	4
4	4	3
1	2	1
10	10	10
1	1	1
10	10	6
9	6	5
3	3	2
9	2	4
1	2	3
3	6	1
8	7	6
3	3	1
8	8	6
10	10	10
5	5	2
2	5	7
9	10	6
8	6	6
5	5	7
3	3	1
3	3	3
4	3	4
3	2	1
6	3	2
1	1	1
2	2	1
5	5	2
9	4	8
4	4	1
5	5	5
8	9	9
4	4	1
2	2	1
7	7	6
2	2	1
7	7	6
7	7	6
2	1	1
4	3	4
2	2	1
2	2	1
1	1	1
8	8	10
1	1	1
10	10	10
5	3	4
1	1	3
1	1	1
1	1	1
10	10	10
5	4	3
1	1	1
1	1	1
1	1	1
1	2	2
10	10	10
6	6	1
2	1	1
1	2	1
1	2	1
5	6	1
10	10	10
3	10	5
6	5	5
2	2	1
8	9	8
1	1	1
1	1	2
8	7	10
10	4	5
7	7	2
1	1	1
1	1	1
7	8	9
8	6	7
7	8	8
6	4	5
1	1	1
10	10	10
6	5	4
8	7	8
1	1	4
10	10	10
3	4	3
10	10	10
2	2	2
9	9	10
2	2	2
6	6	7
8	7	7
3	4	2
2	2	1
10	10	10
6	6	6
7	7	7
10	10	10
10	10	10
4	2	5
10	10	10
7	7	9
8	8	8
5	6	5
5	5	7
10	10	1
6	6	6
6	8	7
10	10	10
6	6	4
5	5	8
6	5	5
9	8	10
8	8	9
10	10	10
7	8	8
10	10	3
10	9	8
7	7	7
9	9	9
8	9	9
1	1	1
10	10	10
5	5	5
5	4	7
1	1	1
2	1	1
10	10	10
9	9	9
10	10	10
10	10	10
6	6	6
10	10	10
5	4	2
2	1	2
10	10	10
10	7	7
5	1	1
8	7	7
2	3	3
10	10	10
6	6	6
1	1	2
7	7	7
6	5	3
6	5	3
4	6	5
7	5	5
2	3	3
2	2	2
5	2	2
3	3	3
8	8	8
9	9	10
8	8	5
3	3	5
9	9	9
8	9	8
5	6	6
1	1	1
10	9	8
4	4	6
1	1	1
10	10	10
9	8	8
5	5	5
1	5	5
9	9	9
2	3	2
1	2	2
1	1	1
6	5	6
6	4	5
1	1	1
8	6	6
2	1	1
10	10	10
2	3	4
6	5	5
8	8	7
5	5	4
1	2	2
7	7	7
7	6	5
5	5	5
8	8	9
10	10	10
5	5	5
2	2	1
10	9	9
7	7	7
8	8	9
8	8	7
4	4	10
10	10	10
1	1	1
9	10	10
7	7	3
1	2	1
5	5	4
3	2	6
1	2	9
7	7	7
10	10	10
1	1	2
8	8	7
10	6	3
5	5	5
4	6	5
7	5	4
3	3	3
8	7	8
5	5	5
8	8	6
8	8	9
10	10	10
7	8	6
6	4	4
5	6	4
9	9	7
1	1	4
2	2	2
5	7	3
10	10	10
5	4	4
7	8	7
4	4	4
8	8	8
7	6	5
5	5	5
9	9	9
1	1	1
10	10	10
5	5	8
10	10	10
5	5	1
7	7	7
5	4	5
5	7	4
9	10	7
5	4	6
10	10	10
8	1	1
7	7	6
1	1	1
6	5	4
1	1	1
7	5	7
4	5	3
10	10	10
7	7	8
4	3	1
1	1	1
7	7	7
5	5	5
8	8	8
5	5	3
10	7	7
9	9	8
4	4	2
10	9	9
6	6	7
6	8	5
6	4	4
2	2	1
7	6	6
5	7	8
5	5	5
1	1	1
8	8	7
7	7	7
6	6	6
3	9	9
4	7	7
10	10	10
5	5	3
10	10	10
5	7	8
2	3	6
1	1	4
5	6	5
1	1	1
9	9	9
5	6	7
4	4	4
8	8	8
2	2	2
10	10	10
1	1	1
7	7	7
9	8	9
7	7	7
1	1	1
10	10	10
5	3	2
10	10	8
6	6	6
1	1	1
10	10	10
4	4	3
5	5	4
6	6	1
2	3	2
6	4	8
4	3	4
3	4	3
10	10	10
8	8	8
7	7	7
1	1	1
6	6	7
9	9	10
9	10	9
5	6	5
6	6	6
6	6	10
1	1	1
3	3	3
10	10	10
10	10	10
7	7	7
3	3	5
3	3	3
6	5	5
7	7	7
1	1	1
8	9	9
7	7	9
1	1	1
5	6	4
5	5	5
3	3	3
8	8	8
6	8	10
1	1	1
2	4	1
8	9	8
7	7	8
8	9	8
8	8	8
4	7	8
7	8	8
9	9	9
5	5	4
5	5	3
7	7	5
7	5	7
4	5	5
8	8	8
5	5	4
8	7	7
10	10	10
4	5	4
9	9	5
10	10	10
6	3	5
5	5	4
4	4	4
4	3	1
5	7	5
4	4	4
7	7	5
4	5	3
3	4	4
1	2	4
10	10	9
10	10	7
10	7	2
10	7	2
7	5	4
8	7	8
10	10	10
5	8	7
7	7	7
3	2	3
4	4	2
1	1	1
4	4	3
10	10	10
8	8	5
5	5	1
1	1	2
8	7	9
7	7	7
7	7	5
3	5	9
10	10	10
1	1	2
6	7	8
6	6	8
1	1	1
5	5	4
1	1	1
4	6	2
1	1	1
8	9	9
10	10	10
2	3	2
6	5	4
6	6	7
4	5	3
2	2	2
6	6	6
5	5	5
8	7	7
6	5	4
5	5	6
2	5	5
6	6	6
9	9	9
1	1	1
3	2	1
10	10	10
2	3	3
8	9	7
1	1	2
6	6	6
3	4	3
4	4	4
4	5	7
10	10	8
7	5	5
8	8	4
7	7	8
3	4	6
5	6	5
2	2	4
5	5	5
9	7	8
7	7	7
4	5	4
6	7	7
10	10	5
4	7	5
8	7	7
10	8	7
8	9	8
3	3	2
5	5	1
9	9	8
1	1	1
8	7	7
6	8	7
2	3	4
9	8	8
8	7	7
8	9	8
7	7	6
4	6	4
7	8	8
7	7	6
1	1	1
9	8	7
10	10	10
7	8	8
10	10	10
8	7	6
9	9	8
1	1	1
1	2	2
4	7	5
7	7	7
7	7	7
8	8	6
7	7	6
6	6	5
1	1	1
9	7	8
5	5	5
7	7	7
2	3	4
8	7	6
7	5	5
6	8	7
8	8	8
8	8	5
4	3	1
5	4	2
10	10	10
7	7	7
4	2	1
1	1	1
4	3	4
5	4	3
9	8	8
9	7	5
8	8	6
8	10	10
7	6	6
5	6	5
5	6	5
4	3	1
6	6	7
4	7	6
5	3	4
1	1	1
8	7	7
9	8	1
5	4	3
8	7	7
7	7	7
5	4	2
5	3	4
6	9	3
6	6	6
5	6	2
4	3	1
7	7	7
8	9	8
3	3	2
8	8	6
4	3	1
3	4	4
5	5	5
8	7	6
6	3	3
4	4	3
9	9	9
3	4	4
2	3	1
1	1	1
5	6	5
10	10	10
8	7	7
8	7	7
8	9	7
10	10	10
6	6	5
3	3	3
6	6	5
8	7	7
8	7	7
6	6	2
2	1	3
8	8	8
10	10	10
10	10	10
9	9	9
10	10	7
6	7	7
3	3	5
8	8	7
10	10	10
1	2	3
1	1	1
1	1	1
10	9	9
10	10	10
2	5	5
3	3	5
8	10	10
4	4	2
1	1	1
8	8	9
1	2	3
8	8	8
7	7	6
6	4	7
5	4	1
5	6	4
7	7	7
6	6	6
10	10	10
8	8	7
8	8	8
3	4	4
3	4	4
5	6	6
5	5	3
1	1	1
7	7	7
4	4	1
3	3	4
3	3	3
10	10	10
5	2	2
3	3	1
10	10	10
9	8	7
10	9	9
2	2	1
8	7	7
3	4	4
6	6	5
1	2	1
1	1	2
1	2	2
7	6	7
1	2	1
3	4	1
10	10	10
8	9	8
8	8	9
6	6	7
9	9	9
5	5	5
5	6	8
5	10	10
7	8	8
5	5	2
8	8	2
3	4	3
8	10	10
10	10	10
1	1	1
1	1	1
1	1	1
5	6	5
3	3	3
6	7	7
7	7	7
3	3	6
2	4	5
7	7	8
7	6	5
3	3	3
4	4	4
6	6	7
8	9	6
6	6	5
3	2	3
8	8	6
8	8	6
5	5	4
10	10	10
8	8	3
5	5	1
3	3	5
4	7	8
5	7	9
10	7	6
8	8	6
5	4	5
6	8	6
10	7	6
5	4	10
2	1	1
5	4	5
5	4	5
3	2	3
7	9	6
6	5	2
10	10	10
6	6	5
4	4	1
4	2	1
1	1	1
5	5	4
9	8	7
10	10	7
5	5	4
1	1	1
5	5	4
7	8	9
5	5	4
8	8	7
9	8	7
5	5	5
5	5	6
4	5	1
2	2	2
5	5	1
3	2	3
8	8	1
10	10	10
10	10	6
5	4	3
2	4	3
3	5	8
8	6	3
5	5	7
3	5	3
8	8	8
10	10	10
8	9	9
5	5	6
8	5	3
5	4	4
1	1	5
3	6	4
10	9	9
5	5	5
8	7	7
1	1	1
5	5	5
3	3	1
1	1	2
9	9	10
5	6	7
1	1	1
5	4	6
10	10	10
7	6	6
7	6	6
5	5	5
6	7	7
9	8	9
3	3	1
1	4	4
10	8	7
4	5	6
6	7	6
10	10	10
7	6	6
8	7	7
2	2	2
2	3	3
3	4	3
3	4	5
5	5	5
5	6	6
6	6	6
1	1	1
7	7	7
5	5	7
6	6	6
5	5	5
4	5	3
2	3	2
3	1	1
6	6	6
10	10	10
4	4	5
8	7	8
5	8	5
8	8	8
7	6	7
5	5	4
7	6	6
2	2	1
2	2	1
5	6	4
5	3	3
6	6	6
7	7	7
4	4	4
7	6	3
1	1	1
10	10	10
9	9	8
5	6	5
5	5	3
5	4	5
1	4	2
9	9	8
9	8	6
6	6	5
10	10	10
2	2	2
5	4	5
3	3	2
9	7	4
4	4	3
4	4	4
5	5	1
6	6	6
7	6	4
5	5	5
3	3	2
5	5	5
8	8	8
6	6	5
9	9	9
10	9	9
1	1	2
6	7	7
1	1	1
9	9	7
1	3	1
7	7	7
7	7	7
3	4	4
4	5	4
7	7	7
8	8	8
4	5	4
5	5	6
4	5	4
7	6	6
