# Supplementary material for: Validity and reliability evidence for the scale of distance education satisfaction of medical students based on item response theory (IRT)
Source: BMC Med Educ. 2022 Feb 11;22:94. doi: 10.1186/s12909-022-03153-9 (PMC8831879; doi:10.1186/s12909-022-03153-9)
Supplement: Supplementary file 5 — Additional file 5. F3 IRT Data: It includes data for which IRT is applied to factor 3. [file 12909_2022_3153_MOESM5_ESM.xlsx]

## Sheet: F3 IRT Data
gender	class	s13	s14	s15	s16	s18
1	3	10	10	10	8	7
2	4	7	8	6	5	5
2	2	3	2	2	3	1
2	3	3	7	8	2	2
1	1	5	6	7	6	6
1	1	7	7	9	8	6
1	5	7	6	6	2	8
1	5	1	2	1	1	1
1	1	7	5	6	4	3
1	3	6	7	7	6	5
2	1	7	8	7	6	7
2	4	3	6	5	2	4
2	2	4	3	3	5	9
1	1	6	9	10	8	7
2	4	9	9	9	9	9
1	3	3	5	5	5	8
1	1	5	5	5	4	5
1	5	7	6	6	2	8
1	4	5	6	1	1	5
2	2	6	6	6	7	7
1	2	8	8	7	5	7
1	1	10	10	10	10	10
1	4	5	7	6	3	5
1	4	9	9	9	9	9
2	2	10	10	10	10	10
1	4	5	6	1	1	5
1	3	3	7	8	2	2
1	1	7	10	4	5	5
1	2	10	10	10	10	10
1	1	1	1	1	1	1
2	5	7	6	6	2	8
1	0	9	9	9	9	9
2	5	10	10	10	10	10
2	5	4	7	2	1	4
1	2	8	8	9	8	10
1	5	10	10	10	7	10
2	1	10	10	10	10	8
2	1	9	8	4	7	8
1	1	3	3	2	10	3
1	0	10	10	10	10	10
1	1	3	3	2	10	3
1	2	5	9	9	10	10
1	4	8	8	8	8	8
2	2	10	1	4	4	4
1	3	9	7	7	9	9
1	1	10	8	10	10	5
1	2	6	7	7	7	9
1	3	8	6	7	8	7
2	2	8	5	6	3	8
2	2	3	1	2	2	4
2	4	1	1	1	1	1
1	4	2	3	2	1	1
2	2	6	7	7	9	9
1	4	9	10	10	10	10
2	2	9	10	10	10	10
2	4	10	10	10	10	10
2	2	10	5	10	10	9
2	2	10	5	10	10	9
2	4	10	10	10	10	10
1	3	10	10	10	10	10
1	3	10	10	10	10	10
1	4	10	10	10	10	10
1	3	8	8	7	6	6
2	1	1	1	1	1	1
1	3	2	1	2	2	4
1	1	1	2	1	2	1
1	4	8	6	6	7	8
1	2	6	6	6	5	9
1	3	10	7	7	4	7
1	1	10	9	9	8	10
1	3	10	10	10	10	10
2	3	10	10	10	10	10
2	3	7	7	8	7	9
1	1	5	7	8	3	6
1	1	10	8	8	5	5
1	3	10	10	10	10	10
1	3	10	6	5	8	10
2	1	10	10	10	10	10
1	1	10	10	10	10	10
1	1	10	10	10	7	10
2	1	4	6	5	6	6
1	2	6	10	8	10	10
1	2	8	9	9	10	8
1	1	2	4	2	1	5
1	1	2	1	1	1	1
1	3	8	10	10	10	10
1	3	8	8	6	6	7
1	2	6	5	3	2	3
1	2	8	8	7	7	8
1	4	3	5	2	3	6
1	1	5	5	3	3	4
1	4	10	10	10	10	10
1	4	6	3	4	1	2
2	4	1	1	1	1	1
2	4	5	5	5	5	10
2	1	7	10	10	10	7
2	4	1	7	3	3	1
1	4	9	9	9	9	10
1	2	3	9	10	2	5
2	2	8	7	8	8	10
1	1	6	6	6	5	6
1	0	4	7	8	7	7
1	1	3	7	5	3	8
2	3	10	10	10	10	7
1	4	6	7	5	8	8
1	2	10	9	10	10	10
1	4	3	1	1	3	3
1	1	10	10	10	10	10
2	3	6	5	5	5	5
1	1	5	5	5	5	5
2	2	6	1	1	2	2
1	2	6	1	1	2	2
1	4	9	9	9	10	10
1	0	1	1	1	1	1
2	3	6	5	4	2	5
2	2	10	1	1	10	10
2	2	1	1	1	1	1
2	2	3	9	5	5	10
1	1	3	3	3	3	6
2	3	9	3	4	10	5
2	2	2	9	4	7	1
2	4	9	9	9	9	9
1	4	7	8	8	8	9
1	2	2	1	2	2	1
1	3	1	1	1	1	1
2	1	7	6	8	8	9
1	3	2	3	1	1	1
1	3	2	2	2	2	1
1	3	5	5	5	5	5
2	4	6	6	7	8	8
2	4	10	10	10	10	10
1	4	6	6	5	7	7
1	2	10	9	9	9	9
1	3	5	5	5	5	5
2	2	6	6	8	6	2
2	2	6	6	8	6	2
1	2	5	2	7	1	1
1	1	10	8	9	7	10
1	2	9	10	10	9	10
1	5	3	1	1	1	4
1	3	5	1	2	1	2
2	4	1	1	2	5	1
1	2	2	1	1	1	1
1	2	6	7	6	5	3
2	3	9	8	9	10	10
2	3	10	10	10	10	10
1	1	8	8	10	9	10
1	4	2	4	4	4	4
2	4	7	7	5	10	8
1	4	4	5	9	9	9
1	3	9	8	9	10	7
1	1	5	6	6	7	7
1	2	10	9	9	9	9
1	2	5	5	4	9	6
1	2	1	3	1	1	2
1	2	1	6	5	3	1
1	3	6	4	5	8	8
1	2	6	6	5	6	7
1	2	1	2	4	1	3
1	4	10	10	10	10	10
2	1	9	10	8	10	1
2	1	10	10	10	10	10
1	5	9	8	9	9	9
2	2	1	1	1	1	2
1	3	4	10	8	8	9
1	1	3	2	3	1	2
1	1	4	4	7	5	9
1	3	7	6	8	6	9
1	3	2	3	3	3	3
1	3	7	8	8	8	7
1	1	10	10	10	10	10
2	2	9	10	9	9	10
1	4	10	10	8	8	7
1	1	5	9	9	9	10
1	3	9	8	8	9	8
1	0	7	9	7	9	9
1	2	7	8	7	8	9
2	4	7	7	7	7	3
2	0	9	8	7	7	6
1	2	7	6	8	7	7
1	4	9	9	9	4	8
1	3	6	4	5	4	6
1	3	9	9	9	9	9
1	2	9	10	9	9	10
1	2	7	10	10	10	10
2	2	9	8	3	7	9
1	0	3	8	8	8	7
1	2	10	10	8	10	10
1	2	9	8	3	7	9
1	1	8	7	6	7	10
1	2	8	9	8	9	8
1	3	9	9	9	9	9
1	2	8	9	8	9	8
1	2	8	9	8	9	8
1	1	9	10	10	5	8
2	0	9	8	7	7	6
2	1	8	7	6	7	10
1	1	8	7	6	7	10
2	2	7	8	9	9	1
2	1	7	1	2	2	8
1	2	1	1	2	1	1
2	4	7	10	10	10	10
1	3	6	3	6	3	7
1	1	8	8	5	7	8
1	1	1	1	4	1	1
2	2	1	1	1	1	1
1	2	10	10	10	10	10
1	0	10	10	10	10	10
2	1	10	9	6	5	8
1	1	1	1	1	1	1
1	1	1	1	1	1	1
1	3	7	2	1	2	1
2	4	10	10	10	10	10
2	3	10	10	10	10	10
2	2	1	2	1	1	1
1	3	1	1	1	1	2
2	3	1	1	1	1	2
1	3	4	2	2	3	6
1	4	10	10	10	10	10
1	4	8	8	6	5	6
2	1	7	8	7	2	8
2	3	1	1	1	1	1
1	2	9	9	9	9	9
2	3	5	1	1	1	1
1	0	1	1	1	1	1
2	4	10	10	8	10	9
2	3	5	6	5	7	8
2	3	9	9	8	9	9
1	2	7	1	1	8	4
1	1	1	1	1	1	1
2	4	10	10	10	10	9
2	6	4	4	7	8	9
2	1	6	6	6	5	7
2	1	7	6	6	4	7
2	4	3	2	2	1	2
2	2	10	10	10	10	10
2	1	6	3	7	6	6
2	2	9	8	9	9	9
1	1	7	7	5	4	3
2	3	10	10	10	10	10
1	2	4	4	7	4	3
2	4	9	9	9	10	9
1	1	9	3	6	9	1
1	2	5	2	3	8	6
2	1	9	3	6	9	1
1	1	8	6	8	10	5
1	2	5	6	4	4	2
2	3	4	3	5	3	3
2	1	4	1	1	2	2
2	2	10	10	10	10	10
2	3	3	1	1	3	3
1	4	8	10	9	9	8
1	2	8	6	8	9	9
2	3	10	10	10	10	10
1	3	7	1	3	2	2
2	3	10	8	9	9	7
2	1	10	8	8	8	7
2	2	8	9	8	10	10
2	4	6	6	6	6	6
2	2	6	6	6	6	4
2	4	10	10	10	10	10
2	3	10	10	10	10	10
2	2	10	10	10	9	8
2	2	10	10	10	10	10
2	2	4	6	7	8	8
2	1	8	1	3	1	1
2	1	6	7	7	8	8
2	2	10	10	10	10	10
2	2	9	10	10	10	8
2	2	10	10	10	10	10
2	4	8	8	9	10	6
1	2	10	10	10	10	7
2	4	10	10	9	9	8
2	1	9	8	5	7	7
2	3	6	4	3	7	7
2	2	7	6	7	8	4
2	4	6	7	5	1	1
2	3	10	10	10	10	10
2	3	8	5	5	7	7
2	1	5	5	5	5	5
1	6	1	2	1	1	1
2	3	2	2	4	1	2
1	4	10	10	10	10	10
2	1	9	9	9	8	9
2	4	6	5	8	5	8
2	4	1	1	1	5	1
2	1	6	6	6	6	6
2	4	10	10	10	10	10
2	1	1	1	1	1	1
2	2	1	1	1	1	1
2	4	10	8	10	10	8
1	3	5	10	7	7	4
2	4	6	7	7	6	7
1	1	7	7	7	7	7
2	1	3	1	3	3	5
2	3	10	10	10	10	10
2	1	5	5	5	5	5
1	3	5	1	4	5	10
1	2	10	9	10	10	9
1	1	2	1	4	3	1
1	1	2	1	4	3	1
1	3	3	7	3	3	3
2	4	3	1	3	2	4
1	4	10	9	9	10	10
1	1	5	6	6	3	3
2	4	8	5	7	7	7
1	3	9	2	8	1	4
2	3	5	3	3	5	5
1	3	10	8	10	10	10
2	2	9	8	10	10	9
2	2	3	6	3	5	3
2	2	10	7	10	10	10
1	1	8	9	9	10	10
1	1	8	7	7	5	9
2	1	1	1	1	1	1
2	1	3	2	2	5	3
1	3	2	2	4	2	3
1	1	1	1	1	1	10
2	4	1	1	1	1	1
1	4	3	2	2	4	1
2	4	6	2	3	4	1
2	1	2	1	1	1	1
2	3	9	9	9	9	9
1	2	9	9	9	10	9
2	3	10	1	4	1	1
2	6	1	1	1	1	1
1	4	10	10	10	6	7
1	1	3	3	1	2	1
1	3	1	1	1	1	1
2	1	9	10	9	10	10
2	4	6	2	2	2	1
1	1	10	10	10	10	10
1	4	3	1	1	2	1
2	3	4	9	7	7	9
1	1	3	3	1	1	8
2	3	2	2	2	2	4
1	2	2	2	2	3	1
1	6	7	7	7	6	7
2	2	6	6	6	5	3
1	4	2	2	2	2	2
2	2	5	2	8	2	3
2	4	1	1	2	2	2
2	3	5	1	10	10	1
2	3	1	1	1	1	1
2	3	1	1	1	1	1
2	2	7	7	7	7	7
2	2	7	9	8	3	9
2	2	4	4	4	4	1
2	2	2	4	4	4	2
2	3	9	7	7	10	9
1	2	4	4	4	3	1
1	5	7	8	8	7	9
1	5	10	9	9	9	10
2	1	1	1	1	6	1
2	3	5	1	1	1	1
1	2	2	1	6	6	1
2	4	8	6	3	7	1
1	1	1	2	1	1	1
2	4	1	1	1	1	1
2	3	4	6	7	4	6
1	4	6	8	7	7	7
2	4	7	2	7	7	2
2	1	6	7	8	7	9
2	3	5	8	8	8	8
1	6	9	9	8	8	7
2	4	2	5	3	1	3
2	4	6	1	3	3	4
2	0	9	9	7	4	5
2	3	5	5	6	7	8
2	4	8	8	8	8	10
1	4	10	10	10	10	10
2	1	7	6	7	6	10
1	4	6	5	5	6	7
2	3	4	4	4	4	10
1	3	9	9	10	9	7
2	1	4	10	10	7	1
2	2	10	6	7	7	5
1	4	6	7	5	1	6
2	6	3	1	1	2	2
2	2	3	1	4	3	4
2	3	9	5	8	5	4
2	3	3	1	2	1	1
1	6	9	9	9	9	9
1	4	4	6	5	6	5
1	2	5	5	5	5	5
2	3	8	4	9	8	8
2	5	10	10	10	10	10
1	4	10	10	10	10	10
2	2	2	9	9	6	3
2	6	8	9	10	10	10
2	1	4	1	1	1	3
1	2	1	1	1	4	1
2	1	8	7	6	9	9
1	2	7	4	6	7	1
2	2	7	8	7	1	6
1	1	4	1	3	8	7
2	4	8	7	9	9	7
1	1	7	6	8	6	6
2	3	5	5	6	4	5
1	4	1	1	1	1	1
1	4	7	7	7	6	5
1	2	1	1	3	3	2
1	2	7	8	9	9	8
2	2	7	8	6	7	5
1	1	10	10	10	10	10
1	4	9	9	9	8	7
1	1	3	1	1	2	1
2	1	1	10	7	2	1
1	2	3	2	3	5	4
2	2	4	9	5	5	7
2	4	4	2	3	2	4
2	4	7	5	7	5	5
2	4	6	3	2	2	9
1	2	9	8	8	9	7
1	1	7	7	8	8	6
1	3	9	9	9	9	10
1	1	1	5	1	5	5
1	1	5	4	7	8	3
2	1	3	3	3	3	3
1	1	1	1	1	1	3
2	2	2	3	3	3	4
2	2	6	7	7	7	10
2	6	1	1	1	3	2
2	2	1	1	1	1	1
2	5	6	3	4	4	5
1	3	5	5	4	4	4
2	3	8	8	7	6	6
2	2	10	10	10	10	10
2	3	8	6	5	8	6
2	4	1	1	1	1	1
2	1	4	2	4	2	1
2	6	10	10	10	10	10
1	2	6	7	7	7	10
1	1	4	8	6	5	2
2	1	8	8	7	10	9
2	5	6	6	6	5	6
2	2	1	1	1	1	1
2	4	6	8	7	8	8
2	1	2	3	4	4	5
2	1	3	8	8	8	8
2	5	9	10	10	10	10
2	3	6	2	6	5	4
1	4	8	6	6	6	6
2	4	1	1	1	1	2
2	3	9	9	10	8	10
2	4	7	9	8	8	7
2	3	7	2	4	2	6
2	2	4	1	5	2	4
2	2	4	3	4	1	1
2	1	3	5	4	4	1
2	2	10	10	10	10	10
2	1	1	1	1	1	4
2	1	5	3	5	4	8
2	1	10	10	10	10	10
2	1	4	4	6	4	1
1	2	1	1	1	1	1
1	2	3	7	2	7	4
2	1	7	7	6	6	8
2	2	4	3	3	4	6
1	3	9	6	6	5	10
2	5	4	3	3	6	7
1	3	10	10	10	10	10
2	4	9	10	9	10	9
1	2	7	3	3	6	5
2	3	1	5	1	5	5
2	2	4	7	5	7	7
2	2	2	2	2	2	8
1	4	9	10	10	9	10
1	2	5	4	4	4	10
2	3	7	8	8	6	9
1	1	8	9	8	10	8
2	1	9	8	8	8	6
1	4	3	3	5	3	3
1	2	10	10	10	10	10
2	4	4	2	2	5	2
2	4	6	6	5	6	7
1	2	5	1	2	2	2
2	1	7	5	5	4	4
2	4	8	8	8	8	8
1	5	3	1	1	2	2
1	1	9	9	8	9	9
1	2	5	2	6	6	6
1	1	3	3	2	2	1
2	0	6	8	1	8	9
2	2	5	5	4	4	6
1	3	9	10	7	8	8
1	1	10	10	10	10	4
2	1	10	10	10	10	10
2	1	2	1	1	1	8
2	4	10	10	10	10	10
2	2	2	4	2	2	3
1	2	8	10	10	10	10
1	2	10	10	10	10	10
2	1	9	8	9	9	8
2	1	8	8	8	8	8
1	1	3	8	6	5	5
1	2	6	7	7	6	7
2	3	4	8	6	6	7
1	1	10	1	7	8	7
2	2	6	7	4	5	5
1	3	5	4	4	6	6
1	1	7	7	7	5	8
1	4	5	6	5	5	5
1	2	5	8	7	8	6
2	2	4	7	8	7	10
1	1	8	10	10	10	10
1	4	10	10	10	10	10
2	1	6	5	4	5	2
1	4	8	9	9	10	9
1	4	10	10	10	10	10
1	3	6	7	7	7	8
2	1	8	9	8	9	8
2	3	1	1	1	2	1
2	2	7	6	8	8	8
1	2	1	7	3	7	7
1	3	1	1	1	2	1
1	1	8	8	9	7	8
1	4	1	1	2	1	1
2	2	1	1	1	2	1
1	1	3	6	3	4	6
1	3	9	9	9	9	9
2	1	6	8	8	6	9
2	2	10	10	10	10	9
1	2	10	10	10	10	9
1	1	6	7	4	4	4
1	3	6	7	7	7	9
2	4	6	10	6	10	8
1	1	7	7	7	7	6
2	1	4	7	7	7	6
1	1	8	6	7	7	8
1	3	3	10	7	8	5
1	3	2	1	1	1	1
1	1	3	6	4	6	2
2	4	10	10	10	10	10
1	3	6	8	8	6	8
2	2	10	4	3	5	8
1	3	3	2	2	3	3
2	1	6	5	7	5	6
2	3	6	9	7	7	7
1	3	8	8	7	8	8
1	1	5	10	7	10	8
2	2	5	3	3	3	7
1	3	3	2	2	3	3
2	3	3	3	3	4	5
1	1	9	7	8	8	7
1	1	2	8	6	5	5
1	1	10	1	7	8	7
2	2	9	7	7	7	9
2	4	3	1	1	1	1
1	2	10	7	4	1	1
1	4	5	5	5	5	5
2	4	10	10	10	10	10
2	1	1	2	3	3	2
1	3	6	9	9	9	9
2	4	2	3	1	1	1
2	2	7	1	4	3	4
2	3	2	2	2	2	2
2	4	9	9	9	8	8
2	3	6	2	3	1	2
2	3	9	9	8	9	9
2	2	7	6	6	7	7
2	1	7	7	7	7	4
1	4	7	8	7	7	6
2	3	6	6	8	5	4
2	3	7	9	10	10	9
1	3	1	1	1	1	1
2	3	1	1	1	1	1
2	6	10	9	10	10	7
2	1	6	4	5	6	7
1	1	8	10	10	10	10
2	3	4	3	1	1	6
2	1	5	6	6	5	7
1	1	8	7	6	7	10
2	2	3	3	3	2	10
2	2	4	3	5	1	3
1	1	8	9	9	7	9
1	2	9	7	8	4	7
1	0	7	7	6	7	8
2	5	10	8	3	8	8
1	2	7	7	6	7	6
1	2	7	7	6	5	8
1	4	4	5	4	6	4
1	0	6	6	6	6	7
1	2	9	5	8	8	3
2	2	7	10	9	8	10
2	1	9	10	9	9	7
2	3	8	9	9	9	9
2	0	10	10	10	10	10
1	1	6	7	7	5	5
2	2	10	10	10	10	10
2	1	10	10	10	10	10
1	1	10	10	10	10	10
1	0	8	8	7	5	5
1	2	6	6	7	6	5
2	2	8	8	9	9	9
2	2	10	10	10	10	10
1	2	5	5	7	4	6
2	2	6	3	8	7	5
1	2	5	8	6	6	8
1	3	8	8	10	8	8
1	2	5	5	7	4	6
1	3	8	8	7	8	7
1	2	6	8	6	6	5
2	2	5	5	6	6	7
2	2	8	7	8	9	8
1	2	7	7	7	7	6
1	2	8	5	5	5	4
1	3	9	10	10	10	10
2	2	10	10	10	10	10
1	2	9	8	7	7	10
1	1	10	10	10	10	10
2	3	5	4	4	2	5
1	2	9	9	7	9	9
2	2	10	6	10	10	10
1	2	9	9	8	9	9
1	1	6	7	7	5	5
2	3	10	10	10	10	10
2	3	8	8	8	8	8
2	3	9	8	8	9	8
1	4	7	6	5	8	7
2	2	6	8	8	9	9
2	1	6	5	6	4	6
1	2	9	5	8	8	3
1	0	6	6	6	6	7
1	3	8	8	8	8	8
2	2	10	10	10	10	10
2	1	4	10	8	8	10
2	1	10	10	10	10	10
1	2	6	3	8	7	5
2	1	10	10	10	10	10
1	2	10	10	10	10	10
1	2	4	4	2	9	4
1	1	3	7	7	2	6
1	1	5	8	8	6	7
1	1	8	9	9	7	10
2	0	7	4	4	3	2
1	0	3	4	3	3	3
2	1	1	2	2	2	1
2	2	3	4	3	3	3
1	3	8	8	10	8	8
1	3	9	6	9	7	9
1	1	6	6	5	10	7
1	2	10	10	10	10	10
1	2	6	5	6	5	6
1	2	7	6	5	7	7
2	2	7	6	5	7	7
1	1	10	9	9	10	8
1	1	6	6	7	6	7
2	3	6	7	7	6	6
1	0	8	9	8	9	9
2	1	1	10	3	4	10
1	2	6	7	8	7	7
1	4	6	9	3	7	9
2	3	5	6	7	5	8
2	2	6	7	8	7	7
1	3	10	10	10	10	10
1	1	3	7	7	2	6
2	0	8	9	8	9	9
2	1	10	10	10	10	10
1	3	8	8	8	6	7
1	3	5	1	5	1	1
1	1	10	9	9	10	8
2	1	8	9	9	7	10
1	3	10	10	10	10	10
1	0	8	8	7	5	5
1	3	7	7	6	7	8
1	1	10	9	9	10	8
2	2	10	10	10	10	10
2	3	7	7	7	6	6
2	3	5	4	4	2	5
1	1	7	7	4	5	7
2	2	3	3	2	5	5
2	2	10	10	10	10	10
2	3	7	5	3	6	7
2	0	4	5	3	3	3
2	6	1	1	1	1	1
2	3	7	9	6	6	9
2	3	10	10	10	10	10
1	2	10	10	10	10	10
1	2	10	10	10	10	10
1	4	7	10	8	9	9
2	3	10	5	6	7	8
2	2	6	8	8	9	9
2	1	2	4	3	4	6
2	1	10	8	8	10	10
2	2	10	10	10	10	10
1	2	10	10	10	10	10
2	3	8	9	8	8	4
1	0	2	1	2	1	1
2	2	7	10	8	10	10
1	2	10	10	10	8	10
2	1	2	8	5	2	5
1	3	9	9	9	7	10
1	3	8	8	8	6	8
2	2	7	8	7	7	7
1	2	5	6	2	7	3
2	4	6	7	7	5	8
2	1	5	8	8	9	9
1	1	5	5	5	5	5
2	3	1	2	3	1	4
1	3	7	5	5	2	2
1	1	9	8	9	10	9
1	1	9	10	9	10	8
1	1	10	9	10	10	10
1	2	1	3	1	1	3
1	2	4	8	10	5	10
1	2	1	1	1	1	1
1	1	1	1	1	1	1
1	1	8	7	8	6	9
1	2	1	4	5	4	5
2	1	5	3	1	1	5
1	2	7	7	8	8	7
1	1	8	4	4	9	7
1	2	8	1	2	1	4
2	3	5	4	2	2	1
1	4	9	9	9	9	9
1	3	4	3	4	2	4
1	4	8	10	10	8	9
1	3	7	9	10	9	8
1	3	8	8	9	8	9
1	2	2	1	1	1	2
1	2	2	1	1	1	2
2	1	8	8	8	8	8
1	2	1	2	1	1	1
1	1	2	1	2	3	3
1	1	10	10	10	10	10
2	4	5	1	1	1	1
1	4	5	4	4	3	3
1	3	1	5	3	2	2
1	1	7	10	8	10	8
2	1	2	1	1	1	1
1	1	4	4	3	3	3
1	4	10	10	10	10	10
1	1	9	9	7	7	8
1	1	10	10	10	10	10
2	1	1	1	1	1	1
1	1	9	9	9	9	7
1	1	4	3	4	5	1
1	4	6	7	6	7	8
1	2	2	1	2	2	2
1	2	1	1	6	2	1
1	2	1	2	1	1	3
1	2	6	6	6	7	7
1	1	4	9	7	1	2
1	2	3	4	4	4	5
1	2	10	10	10	10	10
2	1	10	10	10	10	10
1	2	8	9	9	8	9
1	3	8	2	3	8	5
1	3	9	8	7	7	5
2	3	5	4	8	5	6
2	2	6	10	8	9	5
1	1	5	5	7	6	5
1	3	6	8	6	8	8
1	1	1	5	3	3	3
1	3	6	7	8	4	10
1	2	4	6	4	3	4
2	1	10	10	10	10	10
1	1	10	10	10	10	10
1	3	1	1	1	1	1
1	1	6	4	7	3	2
1	2	1	1	1	1	1
1	1	6	5	8	9	9
1	3	10	10	10	10	10
1	3	9	10	8	9	6
1	3	7	8	8	8	8
2	3	4	5	3	3	3
1	4	10	10	10	10	10
1	1	10	9	10	10	10
1	1	6	6	6	6	6
1	3	10	10	10	10	10
1	1	8	7	6	7	8
1	2	7	3	4	4	2
1	3	10	10	10	10	10
1	3	7	8	7	8	8
1	3	7	6	7	9	10
1	2	10	10	10	10	10
1	3	9	8	8	8	8
1	3	4	4	4	4	8
1	1	10	10	10	10	10
1	3	7	5	6	8	1
1	1	8	9	8	9	10
1	3	6	9	6	6	7
1	3	8	10	8	8	7
1	4	5	5	4	4	3
1	2	10	10	10	10	10
2	2	10	10	10	10	10
1	3	8	6	6	8	4
1	3	9	7	8	7	9
1	2	10	10	10	10	10
1	2	9	9	9	10	4
1	1	1	1	1	4	5
1	3	8	6	6	8	4
2	3	8	6	6	8	4
1	3	7	6	7	9	10
1	3	10	10	10	10	10
1	3	7	8	7	9	8
1	1	10	10	10	10	10
2	3	7	8	7	8	8
1	2	1	2	1	2	1
1	3	5	9	7	3	7
1	4	1	1	1	1	1
2	3	4	4	4	4	8
2	3	9	10	10	10	9
1	0	10	10	10	10	10
2	3	4	4	4	4	8
1	3	9	9	9	9	9
2	4	7	8	8	7	9
2	3	8	8	8	8	8
1	3	4	4	4	4	8
1	1	9	9	9	9	7
1	3	9	10	10	10	9
1	1	9	9	9	9	10
1	1	6	10	5	10	6
1	3	9	8	5	4	4
1	2	2	2	2	3	2
1	3	10	6	9	9	9
1	3	7	6	7	9	10
1	1	8	9	9	7	4
1	1	5	6	6	9	7
1	1	10	10	10	10	10
2	1	10	10	10	10	10
1	3	9	10	10	9	9
1	3	3	5	6	7	5
2	1	10	7	6	10	10
2	2	7	8	9	10	10
1	3	5	5	3	4	8
1	2	9	8	8	8	8
1	1	9	10	10	10	10
1	1	9	6	8	3	3
1	1	7	6	5	6	6
1	2	7	8	7	5	3
1	1	4	4	5	4	3
2	1	10	10	10	10	10
1	0	4	6	5	5	5
1	3	8	5	4	9	9
1	6	6	5	6	8	9
1	2	5	8	8	8	8
1	6	3	8	10	10	10
2	1	6	6	5	6	6
1	2	6	4	4	7	6
2	5	1	1	1	1	1
1	4	10	10	10	10	10
1	3	8	9	8	9	10
2	2	4	5	7	6	6
1	3	8	8	7	9	4
1	2	10	9	10	2	1
2	2	3	1	1	1	2
1	3	6	3	4	1	1
2	1	8	8	8	8	7
1	1	2	3	5	2	4
1	1	8	8	8	6	7
1	1	1	1	1	1	1
1	4	9	9	9	2	4
2	4	4	2	1	1	1
1	4	8	5	5	4	1
1	4	4	5	4	4	8
2	4	10	10	10	4	5
1	4	1	1	1	1	1
2	4	5	5	5	5	5
1	4	1	1	1	1	1
2	4	1	1	1	1	1
1	4	1	2	2	2	1
1	4	5	3	5	3	1
1	4	5	5	5	5	5
1	4	2	1	1	1	2
1	4	2	2	2	2	2
2	4	1	1	1	1	1
1	4	5	6	5	7	7
1	4	1	4	1	4	1
1	4	2	2	2	2	2
2	6	2	5	1	1	1
1	6	3	6	6	8	5
2	6	3	3	3	3	6
1	6	3	10	8	10	10
1	6	7	8	7	4	6
2	1	10	10	10	10	10
2	1	5	4	4	7	4
1	1	8	8	9	7	4
2	1	1	2	2	2	6
1	4	1	2	2	1	1
1	3	5	5	5	5	5
1	1	4	6	6	7	4
2	2	6	3	5	3	4
1	4	8	8	9	6	6
1	2	2	1	1	1	2
1	2	4	5	5	3	3
1	4	6	6	6	3	3
2	4	7	5	5	5	6
1	1	7	9	9	9	9
2	2	4	6	3	2	4
1	3	5	10	7	7	7
2	3	1	1	1	1	1
1	3	3	7	5	6	5
1	2	7	9	9	10	10
1	2	8	6	6	4	7
1	2	4	4	7	4	6
2	4	3	3	4	6	6
2	4	2	2	2	2	2
2	1	8	9	7	8	6
2	6	8	8	8	9	8
1	6	7	8	8	7	6
1	1	10	10	10	10	10
2	6	5	1	5	5	5
2	4	3	3	4	6	6
1	3	7	8	8	8	8
2	1	8	7	7	7	8
1	4	6	5	4	5	3
2	3	1	2	3	3	2
1	3	4	7	5	4	6
1	1	3	8	6	7	8
2	3	10	9	8	8	9
1	1	6	8	7	7	7
2	2	3	3	3	3	3
1	1	6	8	7	7	7
1	4	7	9	9	8	4
1	3	3	6	5	6	5
1	1	6	10	10	10	10
1	1	1	1	1	1	1
2	1	3	2	7	2	5
1	1	6	7	4	4	6
2	4	3	6	6	3	2
1	1	6	6	7	3	5
1	2	9	10	9	10	10
1	1	5	5	5	3	4
2	1	5	5	5	3	4
2	1	1	1	1	1	2
2	3	8	8	8	8	8
1	3	2	2	4	2	1
2	3	3	6	5	8	10
2	3	8	8	8	8	8
1	2	5	7	7	5	7
2	3	8	8	8	8	8
1	5	7	7	2	5	7
